# Supplementary material for: Regulation of a phage defence island by RptR, a novel repressor that controls restriction–modification systems in diverse bacteria
Source: Nucleic Acids Res. 2025 Jul 12;53(13):gkaf645. doi: 10.1093/nar/gkaf645 (PMC12255303; doi:10.1093/nar/gkaf645)
Supplement: gkaf645_Supplemental_Files [file gkaf645_supplemental_files.zip]

Archive with 2 entries (2 files):
- RptR_paper_supplementary_figures_REV_FINAL_2.pdf
- Supplementary_file_1_FINAL_v2.xlsx
