# Supplementary material for: Regulation of a phage defence island by RptR, a novel repressor that controls restriction–modification systems in diverse bacteria
Source: Nucleic Acids Res. 2025 Jul 12;53(13):gkaf645. doi: 10.1093/nar/gkaf645 (PMC12255303; doi:10.1093/nar/gkaf645)
Supplement: gkaf645_Supplemental_Files [file gkaf645_supplemental_files.zip › Supplementary_file_1_FINAL_v2.xlsx]

## Sheet: Contents
Supplementary Tables: Contents list
Supplementary Table 1	List of bacterial strains and plasmids used in this study
Supplementary Table 2	List of phage isolates used in this study
Supplementary Table 3	List of primers and synthetic gBLOCKs used in this study
Supplementary Table 4	DALI structural homology search results using RptR structure as query (PDB: 9R2Z)
Supplementary Table 5	RptR dimerisation interface residues
Supplementary Table 6	webFlaGs output table of 117 RptR homologues (Run 1 + 2)
Supplementary Table 7	webFlaGs rptR gene neighbourhood clusters (Run 1)
Supplementary Table 8	webFlaGs rptR gene neighbourhood clusters (Run 2)
Supplementary Table 9	webFlaGs output table filtered for full length RptR homologues (79 aa) (Run 1 + 2)
Supplementary Table 10	webFlaGs output table of RptR homologues with associated promoter sequences (Run 1 + 2)

## Sheet: Supp. Table 1
Bacterial strains	Genotype	Reference
Escherichia coli MG1655	F-, lambda-, rph-1	Bachmann, 1972
Escherichia coli DH5a	E. coli MG1655 fhuA2 lac(del)U169 phoA glnV44 Φ80' lacZ(del)M15 gyrA96 recA1 relA1 endA1 thi-1 hsdR17	Taylor, Walker and McInnes, 1993
Escherichia coli BL21 (DE3)	E. coli B dcm ompT hsdS(rB-mB-) gal	Studier and Moffatt, 1986
		Levine et al, 1978
Escherichia coli O127:H6 str. E2348/69	Clinical isolate of enteropathogenic E. coli (EPEC) (Taunton, United Kingdom)
Plasmids	Relevant features	Source
pCONJ5HP	oriR6K, sfGFP, pheS, HygR	Tang group
pBR322	ori(pMB1), TetR, AmpR	NEB
pBR322-RRDM	Defence island insert (RptR-RMS-DarTG-M48 with native promotor) from Escherichia coli O127:H6 str. E2348/69	This study
pBR322-His6-RRDM	As above but with addition of a hexahistidine (His6) tag at N-terminus of RptR	This study
pBR322-GFPpN-T7_RBS	GFP reporter under native rptR promotor and non-native T7 gene 10 extended RBS	This study
pBR322-GFPpN	GFP reporter under native rptR promotor and RBS (159 bp upstream of RptR) (IR1/2/3)	This study
pBR322-GFPpN-228	GFP reporter under native rptR promotor and RBS (228 bp upstream of RptR)	This study
pBR322-GFPpN-D139	GFP reporter under native rptR promotor and RBS (228 bp upstream of RptR, with 139 bp deleted)	This study
pBR322-GFPpN-IR1/2/s	GFP reporter under native rptR promotor and RBS (IRs 1 + 2 present, IR 3 scrambled)	This study
pBR322-GFPpN-IR1/s/3	GFP reporter under native rptR promotor and RBS (IRs 1 + 3 present, IR 2 scrambled)	This study
pBR322-GFPpN-IR1/s/s	GFP reporter under native rptR promotor and RBS (IR 1 present with intact 5’ -10 box, IRs 2 + 3 scrambled)	This study
pBR322-GFPpN-IRs/s/s	GFP reporter under native rptR promotor and RBS (IRs 1 + 2 + 3 scrambled)	This study
pBAD33	ori(p15a), CmR , arabinose-inducible promotor	Tang group
pBAD33-His6-RptR	Arabinose inducible expression of His6-RptR (WT)	This study
pBAD33-His6-RptRS60G	Arabinose inducible expression of His6-RptR (S60G mutation)	This study
pBAD33-His6-RptRL74R	Arabinose inducible expression of His6-RptR (L74R mutation)	This study
pET28a	ori(pMB1), KanR	Novagen
pET28a-His6-3C-RptR	Expression of recombinant His6-3C-RptR protein (WT), T7 promotor	This study
pET28a-His6-3C-RptRS60G	Expression of recombinant His6-3C-RptR protein (S60G), T7 promotor	This study
Supplementary Table 1 - List of bacterial strains and plasmids used in this study

## Sheet: Supp. Table 2
Bacteriophages	Host strain	Sources
Sip	Escherichia coli DH5a	Kelly et al, 2023 (Blower group)
Sap	Escherichia coli DH5a	Kelly et al, 2023 (Blower group)
NR1	Escherichia coli DH5a	Kelly et al, 2023 (Blower group)
Geo	Escherichia coli DH5a	Kelly et al, 2023 (Blower group)
CS16	Escherichia coli DH5a	Kelly et al, 2023 (Blower group)
CP	Escherichia coli DH5a	Kelly et al, 2023 (Blower group)
EH2	Escherichia coli DH5a	Kelly et al, 2023 (Blower group)
TB34	Escherichia coli DH5a	Kelly et al, 2023 (Blower group)
Trib	Escherichia coli DH5a	Kelly et al, 2023 (Blower group)
Bam	Escherichia coli DH5a	Kelly et al, 2023 (Blower group)
Alma	Escherichia coli DH5a	Kelly et al, 2023 (Blower group)
Jura	Escherichia coli DH5a	Kelly et al, 2023 (Blower group)
Barry (Baz)	Escherichia coli DH5a	Kelly et al, 2023 (Blower group)
Mak	Escherichia coli DH5a	Kelly et al, 2023 (Blower group)
Solly	Escherichia coli DH5a	Kelly et al, 2023 (Blower group)
NP	Escherichia coli DH5a	Kelly et al, 2023 (Blower group)
TB37	Escherichia coli DH5a	Kelly et al, 2023 (Blower group)
BGP	Escherichia coli DH5a	Kelly et al, 2023 (Blower group)
EL	Escherichia coli DH5a	Kelly et al, 2023 (Blower group)
Mav	Escherichia coli DH5a	Kelly et al, 2023 (Blower group)
Pau	Escherichia coli DH5a	Kelly et al, 2023 (Blower group)
QOTSP	Escherichia coli DH5a	Kelly et al, 2023 (Blower group)
Some	Escherichia coli DH5a	Kelly et al, 2023 (Blower group)
BB1	Escherichia coli DH5a	Kelly et al, 2023 (Blower group)
Lambda-vir	Escherichia coli DH5a	Blower group
T4	Escherichia coli DH5a	Blower group
T7	Escherichia coli DH5a	Blower group
Supplementary Table 2 – List of phage isolates used in this study

## Sheet: Supp. Table 3
Primer name	Sequence (5' - 3')
YZ29	AGTTAAATTGCTAACGCAGTCAGG
YZ30	GAAAGGGCCTCGTGATACGC
YZ31	ACGGTGCCTGACTGCGTTAGCAATTTAACTGGAGAAGATACTGCAGCCATTAATC
YZ94	GACTGCTGCTGCAAAACGTCTGCGACCTGAGCAACAAC
YZ96	CTCAGGTCGCAGACGTTTTGC
YZ111	ACCGGAAGCAGTGTGACCGTGTGCTTCTCAAATGC
YZ112	TGAGAAGCACACGGTCACAC
YZ127	ATAAAAATAGGCGTATCACGAGGCCCTTTCTCAATACTCCCATGCCTCAAACG
YZ158	CCACATTTAGCTAATTTAGCTAATTTAGCTTTTGTTTAACTTTAAGAAGGAGATATACCATGAGC
YZ159	ATAAAAATAGGCGTATCACGAGGCCCTTTCGTTCGGTGATGCCACGATC
YZ160	AGCTAAATTAGCTAAATTAGCTAAATGTGG
YZ172	TGAGGATCCGAATTCGAGCTCC
YZ182	GGTATATCTCCTTCTTTGCATGCCTG
YZ200	GGTATATCTCCTTCTTTGCATGCCTG
YZ201	TGGCTGTTTTGGCGGATGAG
YZ202	CCTGCAGGCATGCAAAGAAGGAGATATACCATGGGCAGCAGCCATCATCATCATCATCACTCCATGGATGAAGACGAGATTTATCGCC
YZ203	AAAATCTTCTCTCATCCGCCAAAACAGCCATTACAGCAGATCGGTATTCAGACCG
YZ204	CGGTACCGAATTCGGCAAAATGCGTAAC
YZ205	AATTCGGTACCGAGGCTCTGG
YZ206	AAAATCTTCTCTCATCCGCCAAAACAGCCATTACAGCAGATCGGTATTCCGACCGGCG
YZ221	TGGACCTTGAAACAAAACTTCTAAAGCC
YZ222	GCGGCTTTAGAAGTTTTGTTTCAAGGTCCAGGTATGGATGAAGACGAGATTTATCGCC
YZ223	TTGTCGACGGAGCTCGAATTCGGATCCTCACAGCAGATCGGTATTCAGACCGG
YZ303	ATGAGCAAAGGAGAAGAACTTTTCAC
YZ435	AGTCTGCAACTCGACTCCATG
YZ436	CTCCCGAAGGTTAAGCTACCTAC
YZ437	CAAAGATGGCAACAAGAACCG
YZ438	GCACTGGAATACCGCCTTG
EMSA primers (Fig. 4C/Fig. 5)	Sequence (5'- 3')	Hybridised EMSA probe
YZ268	AGTTCTTGAACCTGATACCACATTTAGCTAATTTAGCTAATTTAGCTAACTTATCCATTA	DR1/2/3 intact - wild type promotor (EPEC)
YZ269	TAATGGATAAGTTAGCTAAATTAGCTAAATTAGCTAAATGTGGTATCAGGTTCAAGAACT	Complementary to above
YZ276	AGTTCTTGAACCTGATACCACATTGAATCTATTTAGCTAATTTAGCTAACTTATCCATTA	DRs/2/3
YZ277	TAATGGATAAGTTAGCTAAATTAGCTAAATAGATTCAATGTGGTATCAGGTTCAAGAACT	Complementary to above
YZ278	AGTTCTTGAACCTGATACCACATTGAATCTATTGAATCTATTTAGCTAACTTATCCATTA	DRs/s/3
YZ279	TAATGGATAAGTTAGCTAAATAGATTCAATAGATTCAATGTGGTATCAGGTTCAAGAACT	Complementary to above
YZ280	AGTTCTTGAACCTGATACCACATTGAATCTATTGAATCTATTGAATCTACTTATCCATTA	DRs/s/s
YZ281	TAATGGATAAGTAGATTCAATAGATTCAATAGATTCAATGTGGTATCAGGTTCAAGAACT	Complementary to above
YZ282	AGTTCTTGAACCTGATACCACATTTAGCTAATTGAATCTATTTAGCTAACTTATCCATTA	DR1/s/3
YZ283	TAATGGATAAGTTAGCTAAATAGATTCAATTAGCTAAATGTGGTATCAGGTTCAAGAACT	Complementary to above
YZ304	AGTTCTTGAACCTGATACCACATTTAGCTAAGAGAGAGAGTTTAGCTAACTTATCCATTA	DR1/r/3
YZ305	TAATGGATAAGTTAGCTAAACTCTCTCTCTTAGCTAAATGTGGTATCAGGTTCAAGAACT	Complementary to above
YZ306	ACCTGATACCACATTTAGCTAAGAGAGAGAGGAGAGAGAGTTTAGCTAACTTATCCATTA	DR1/r/r/3
YZ307	TAATGGATAAGTTAGCTAAACTCTCTCTCCTCTCTCTCTTAGCTAAATGTGGTATCAGGT	Complementary to above
YZ308	CCACATTTAGCTAAGAGAGAGAGGAGAGAGAGGAGAGAGAGTTTAGCTAACTTATCCATT	DR1/r/r/r/3
YZ309	AATGGATAAGTTAGCTAAACTCTCTCTCCTCTCTCTCCTCTCTCTCTTAGCTAAATGTGG	Complementary to above
YZ388	AGTTCTTGAACCTGATACCACATTTAGCTAATTGAATCTATTGAATCTACTTATCCATTA	DR1/s/s
YZ389	TAATGGATAAGTAGATTCAATAGATTCAATTAGCTAAATGTGGTATCAGGTTCAAGAACT	Complementary to above
YZ390	AGTTCTTGAACCTGATACCACATTTAGCTAATTTAATCTATTGAATCTACTTATCCATTA	DR1+T/s/s
YZ391	TAATGGATAAGTAGATTCAATAGATTAAATTAGCTAAATGTGGTATCAGGTTCAAGAACT	Complementary to above
EMSA primers (Fig. 7C)	Sequence (5'- 3')	Hybridised EMSA probe
YZ359	AGTTCTTGAACCTGATACCACAGTTAGCTAAGTTAGCTAATTGAATCTACTTATCCATTA	DR1/2/s - T1G
YZ360	TAATGGATAAGTAGATTCAATTAGCTAACTTAGCTAACTGTGGTATCAGGTTCAAGAACT	Complementary to above
YZ361	AGTTCTTGAACCTGATACCACATGTAGCTAATGTAGCTAATTGAATCTACTTATCCATTA	DR1/2/s - T2G
YZ362	TAATGGATAAGTAGATTCAATTAGCTACATTAGCTACATGTGGTATCAGGTTCAAGAACT	Complementary to above
YZ363	AGTTCTTGAACCTGATACCACATTGAGCTAATTGAGCTAATTGAATCTACTTATCCATTA	DR1/2/s - T3G
YZ364	TAATGGATAAGTAGATTCAATTAGCTCAATTAGCTCAATGTGGTATCAGGTTCAAGAACT	Complementary to above
YZ365	AGTTCTTGAACCTGATACCACATTTCGCTAATTTCGCTAATTGAATCTACTTATCCATTA	DR1/2/s - A4C
YZ366	TAATGGATAAGTAGATTCAATTAGCGAAATTAGCGAAATGTGGTATCAGGTTCAAGAACT	Complementary to above
YZ380	AGTTCTTGAACCTGATACCACATTTACCTAATTTACCTAATTGAATCTACTTATCCATTA	DR1/2/s - G5C
YZ381	TAATGGATAAGTAGATTCAATTAGGTAAATTAGGTAAATGTGGTATCAGGTTCAAGAACT	Complementary to above
YZ382	AGTTCTTGAACCTGATACCACATTTAGGTAATTTAGGTAATTGAATCTACTTATCCATTA	DR1/2/s - C6G
YZ383	TAATGGATAAGTAGATTCAATTACCTAAATTACCTAAATGTGGTATCAGGTTCAAGAACT	Complementary to above
YZ367	AGTTCTTGAACCTGATACCACATTTAGCGAATTTAGCGAATTGAATCTACTTATCCATTA	DR1/2/s - T7G
YZ368	TAATGGATAAGTAGATTCAATTCGCTAAATTCGCTAAATGTGGTATCAGGTTCAAGAACT	Complementary to above
YZ369	AGTTCTTGAACCTGATACCACATTTAGCTCATTTAGCTCATTGAATCTACTTATCCATTA	DR1/2/s - A8C
YZ370	TAATGGATAAGTAGATTCAATGAGCTAAATGAGCTAAATGTGGTATCAGGTTCAAGAACT	Complementary to above
YZ392	AGTTCTTGAACCTGATACCACATTTAGCTACTTTAGCTACTTGAATCTACTTATCCATTA	DR1/2/s - A9C
YZ393	TAATGGATAAGTAGATTCAAGTAGCTAAAGTAGCTAAATGTGGTATCAGGTTCAAGAACT	Complementary to above
gBLOCKs for GFP reporter assays	Sequence (5'- 3')	Promoter
YZ298	ACGGTGCCTGACTGCGTTAGCAATTTAACTGGAGAAGATACTGCAGCCATTAATCCGCCACAAGGCATTTACGTGCATAAATCGCGCAGTCAAATCCGACTCCCACTGTAGTTCTTGAACCTGATACCACATTTAGCTAATTTAGCTAATTTAGCTAACTTATCCATTATACCAGTGGTTACCATGAATATGAGCAAAGGAGAAGAACTTTTCACTGGA	DR1/2/3 (159 bp promoter)
YZ301	ACGGTGCCTGACTGCGTTAGCAATTTAACTGGAGAAGATACTGCAGCCATTAATCCGCCACAAGGCATTTACGTGCATAAATCGCGCAGTCAAATCCGACTCCCACTGTAGTTCTTGAACCTGATACCACATTGAATCTATTGAATCTATTGAATCTACTTATCCATTATACCAGTGGTTACCATGAATATGAGCAAAGGAGAAGAACTTTTCACTGGA	DRs/s/s
YZ324	ACGGTGCCTGACTGCGTTAGCAATTTAACTGGAGAAGATACTGCAGCCATTAATCCGCCACAAGGCATTTACGTGCATAAATCGCGCAGTCAAATCCGACTCCCACTGTAGTTCTTGAACCTGATACCACATTTAGCTAATTTAGCTAATTGAATCTACTTATCCATTATACCAGTGGTTACCATGAATATGAGCAAAGGAGAAGAACTTTTCACTGGA	DR1/2/s
YZ325	ACGGTGCCTGACTGCGTTAGCAATTTAACTGGAGAAGATACTGCAGCCATTAATCCGCCACAAGGCATTTACGTGCATAAATCGCGCAGTCAAATCCGACTCCCACTGTAGTTCTTGAACCTGATACCACATTTAGCTAATTTAATCTATTTAGCTAACTTATCCATTATACCAGTGGTTACCATGAATATGAGCAAAGGAGAAGAACTTTTCACTGGA	DR1/s/3
YZ377	ACGGTGCCTGACTGCGTTAGCAATTTAACTTCTATAGAGAAGTCTCCTGTAACGGTTTTCAGGAGGCTAATTCTGACGCCTGATTTTGCAGGCGCGGAAGGAGAAGATACTGCAGCCATTAATCCGCCACAAGGCATTTACGTGCATAAATCGCGCAGTCAAATCCGACTCCCACTGTAGTTCTTGAACCTGATACCACATTTAGCTAATTTAGCTAATTTAGCTAACTTATCCATTATACCAGTGGTTACCATGAATATGAGCAAAGGAGAAGAACTTTTCACTGGA	228 bp promoter
YZ378	ACGGTGCCTGACTGCGTTAGCAATTTAACTTCTATAGAGAAGTCTCCTGTAACGGTTTTCAGGAGGCTAATTCTGACGCCTGATTTTGCAGGCGCGGAATACCAGTGGTTACCATGAATATGAGCAAAGGAGAAGAACTTTTCACTGGA	∆139 bp promoter
YZ379	ACGGTGCCTGACTGCGTTAGCAATTTAACTGGAGAAGATACTGCAGCCATTAATCCGCCACAAGGCATTTACGTGCATAAATCGCGCAGTCAAATCCGACTCCCACTGTAGTTCTTGAACCTGATACCACATTTAGCTAATTTAATCTATTGAATCTACTTATCCATTATACCAGTGGTTACCATGAATATGAGCAAAGGAGAAGAACTTTTCACTGGA	DR1+T/s/s
Supplementary Table 3 - List of primers and synthetic gBLOCKs used in this study

## Sheet: Supp. Table 4
# Job: RptR crystal structure
# Query: s001A
# No: Chain Z rmsd lali nres %id PDB Description
1: 7xvk-B 5.4 3.0 60 610 8 MOLECULE: SERINE/THREONINE-PROTEIN PHOSPHATASE 2A 65 KDA RE
2: 3h20-A 5.3 3.4 68 288 13 MOLECULE: REPLICATION PROTEIN B;
3: 4ycz-A 4.8 3.0 60 713 10 MOLECULE: FUSION PROTEIN OF SEC13 AND NUP145C;
4: 1urj-B 4.7 2.5 61 1030 7 MOLECULE: MAJOR DNA-BINDING PROTEIN;
5: 2np3-B 4.6 3.8 73 180 8 MOLECULE: PUTATIVE TETR-FAMILY REGULATOR;
6: 4g3a-B 4.6 3.9 71 234 4 MOLECULE: CLIP-ASSOCIATING PROTEIN;
7: 8whj-A 4.6 3.0 62 243 3 MOLECULE: CLIP-ASSOCIATING PROTEIN 2,PLECKSTRIN HOMOLOGY-LI
8: 8yjb-G 4.6 3.9 64 901 2 MOLECULE: 26S PROTEASOME COMPLEX SUBUNIT DSS1;
9: 7st9-E 4.3 2.9 56 354 9 MOLECULE: CHECKPOINT PROTEIN RAD24;
10: 6v7b-a 4.3 2.6 58 126 7 MOLECULE: A-DNA;
11: 5ean-A 4.3 3.2 58 1051 3 MOLECULE: DNA REPLICATION ATP-DEPENDENT HELICASE/NUCLEASE D
12: 6mzf-Z 4.3 3.1 62 495 6 MOLECULE: TUBULIN ALPHA-1A CHAIN;
13: 8r3g-A 4.2 2.7 56 335 16 MOLECULE: CENTRAL GLYCOLYTIC GENES REGULATOR;
14: 3on2-B 4.2 3.5 68 195 9 MOLECULE: PROBABLE TRANSCRIPTIONAL REGULATOR;
15: 9b85-N 4.2 1.6 44 286 14 MOLECULE: ALPHA-CENTRACTIN;
16: 9j0n-W 4.2 3.0 60 543 12 MOLECULE: DNA-DIRECTED RNA POLYMERASE SUBUNIT;
17: 3aqt-B 4.2 3.4 71 196 4 MOLECULE: BACTERIAL REGULATORY PROTEINS, TETR FAMILY;
18: 6kkm-E 4.2 2.4 56 334 14 MOLECULE: ALL5250 PROTEIN;
19: 8hhe-B 4.1 3.4 59 647 7 MOLECULE: CRYSTALINE ENTOMOCIDAL PROTOXIN;
20: 6ukj-A 4.1 2.7 63 350 5 MOLECULE: CHLOROQUINE RESISTANCE TRANSPORTER;
21: 5cwd-A 4.1 2.3 52 171 4 MOLECULE: DESIGNED HELICAL REPEAT PROTEIN;
22: 2qeu-B 4.0 3.8 59 133 5 MOLECULE: PUTATIVE CARBOXYMUCONOLACTONE DECARBOXYLASE;
23: 7dgy-A 4.0 2.9 58 99 5 MOLECULE: C2;
24: 8i82-B 4.0 2.6 70 286 9 MOLECULE: VIOMYCIN KINASE;
25: 6hrz-B 4.0 3.2 70 202 3 MOLECULE: PROBABLE TRANSCRIPTIONAL REGULATORY PROTEIN;
26: 1zk8-A 4.0 3.3 66 177 9 MOLECULE: TRANSCRIPTIONAL REGULATOR, TETR FAMILY;
27: 5y78-A 4.0 2.5 61 305 5 MOLECULE: PUTATIVE HEXOSE PHOSPHATE TRANSLOCATOR;
28: 4c8s-B 4.0 4.3 61 437 13 MOLECULE: DNA POLYMERASE ALPHA-BINDING PROTEIN;
29: 8cws-A 4.0 3.6 68 451 4 MOLECULE: F4132-2 CHAIN A;
30: 6s6h-B 4.0 2.5 51 140 18 MOLECULE: CHROMOSOME-PARTITIONING PROTEIN PARB;
31: 7udk-A 4.0 2.8 60 172 10 MOLECULE: DESIGNED HELICAL REPEAT PROTEIN (DHR) RPB_LRP2_R4
32: 2v57-B 4.0 2.9 67 176 4 MOLECULE: TETR FAMILY TRANSCRIPTIONAL REPRESSOR LFRR;
33: 5j9q-E 3.9 3.1 60 293 12 MOLECULE: HISTONE ACETYLTRANSFERASE ESA1;
34: 6z2w-E 3.9 2.8 55 2325 9 MOLECULE: DNA DAMAGE CHECKPOINT PROTEIN LCD1;
35: 3zta-A 3.9 4.4 69 139 12 MOLECULE: ANTI-SIGMA-FACTOR ANTAGONIST (STAS) DOMAIN PROTEI
36: 8bh8-A 3.9 3.6 58 523 9 MOLECULE: PCIF1_WW DOMAIN-CONTAINING PROTEIN;
37: 6idp-A 3.9 2.9 55 438 0 MOLECULE: MATE FAMILY EFFLUX TRANSPORTER;
38: 5whm-C 3.8 2.9 60 264 10 MOLECULE: ICLR FAMILY TRANSCRIPTIONAL REGULATOR;
39: 3d7i-B 3.8 2.9 51 98 14 MOLECULE: CARBOXYMUCONOLACTONE DECARBOXYLASE FAMILY PROTEIN
40: 3bhq-A 3.8 3.3 68 202 12 MOLECULE: TRANSCRIPTIONAL REGULATOR;
41: 2f07-A 3.8 4.3 67 197 4 MOLECULE: YVDT;
42: 3bni-A 3.8 3.5 69 174 7 MOLECULE: PUTATIVE TETR-FAMILY TRANSCRIPTIONAL REGULATOR;
43: 2oer-B 3.8 3.5 69 189 10 MOLECULE: PROBABLE TRANSCRIPTIONAL REGULATOR;
44: 5b7i-C 3.8 4.3 69 138 10 MOLECULE: CRISPR-ASSOCIATED NUCLEASE/HELICASE CAS3 SUBTYPE
45: 8f2r-B 3.8 3.0 67 199 10 MOLECULE: COMM DOMAIN-CONTAINING PROTEIN 1;
46: 7k9y-A 3.8 3.8 63 425 3 MOLECULE: TRT;
47: 7t30-C 3.8 2.8 58 72 10 MOLECULE: NIFE HYDROGENASE SUBUNIT A;
48: 3bqz-A 3.7 3.3 69 186 4 MOLECULE: HTH-TYPE TRANSCRIPTIONAL REGULATOR QACR;
49: 6a9w-A 3.7 3.6 66 281 5 MOLECULE: PRIMASE;
50: 2rae-A 3.7 3.3 69 193 13 MOLECULE: TRANSCRIPTIONAL REGULATOR, ACRR FAMILY PROTEIN;
51: 3o60-A 3.7 3.1 70 182 3 MOLECULE: LIN0861 PROTEIN;
52: 4qn8-A 3.7 3.3 57 153 7 MOLECULE: VIPE;
53: 7qpg-R 3.7 4.3 61 2208 10 MOLECULE: PROTEIN ZWILCH HOMOLOG;
54: 7bqm-A 3.7 3.2 66 99 9 MOLECULE: CHANTAL;
55: 2h09-A 3.6 2.6 53 127 13 MOLECULE: TRANSCRIPTIONAL REGULATOR MNTR;
56: 4txa-A 3.6 3.9 68 367 7 MOLECULE: ROQUIN-1;
57: 6ybw-y 3.6 2.6 48 162 6 MOLECULE: 40S RIBOSOMAL PROTEIN S4, X ISOFORM;
58: 5h11-A 3.6 4.0 65 494 9 MOLECULE: UNCHARACTERIZED PROTEIN;
59: 8rc4-h 3.6 3.9 59 956 7 MOLECULE: SERINE/THREONINE-PROTEIN PHOSPHATASE 2A 65 KDA RE
60: 7ola-A 3.6 3.2 60 441 8 MOLECULE: DNA PRIMASE;
61: 8gix-E 3.6 3.5 58 991 9 MOLECULE: HISTONE TRANSCRIPTION REGULATOR 3 HOMOLOG;
62: 8bd5-A 3.6 4.2 58 605 2 MOLECULE: CAS12K;
63: 7jw3-C 3.6 3.2 60 244 2 MOLECULE: EXONUCLEASE MUT-7 HOMOLOG;
64: 4y5j-A 3.6 3.4 63 227 5 MOLECULE: MINI SPINDLES TOG3;
65: 8e9g-E 3.6 3.9 71 233 10 MOLECULE: TWO-COMPONENT SYSTEM RESPONSE REGULATOR;
66: 7a0h-A 3.6 2.3 44 285 16 MOLECULE: F-ACTIN-CAPPING PROTEIN SUBUNIT ALPHA;
67: 8z7a-D 3.6 3.8 72 228 6 MOLECULE: TRANSLIN;
68: 2ijd-1 3.5 3.1 59 644 5 MOLECULE: PICORNAIN 3C, RNA-DIRECTED RNA POLYMERASE;
69: 3ke2-A 3.5 2.7 58 103 9 MOLECULE: UNCHARACTERIZED PROTEIN YP_928783.1;
70: 4z7f-B 3.5 3.1 74 169 3 MOLECULE: FOLATE ECF TRANSPORTER;
71: 3ppb-A 3.5 3.4 66 188 5 MOLECULE: PUTATIVE TETR FAMILY TRANSCRIPTION REGULATOR;
72: 4zsf-A 3.5 2.5 51 272 12 MOLECULE: BSAWI ENDONUCLEASE;
73: 5cow-A 3.5 3.6 64 234 8 MOLECULE: PUTATIVE UNCHARACTERIZED PROTEIN;
74: 6xbo-A 3.5 3.3 64 319 3 MOLECULE: CMP-SIALIC ACID TRANSPORTER;
75: 7rb4-A 3.5 3.2 75 603 3 MOLECULE: DIPHTHERIA TOXIN, C DOMAIN;
76: 2gtv-X 3.5 3.7 67 104 10 MOLECULE: CHORISMATE MUTASE;
77: 8tzj-C 3.5 4.5 72 203 11 MOLECULE: CELL DIVISION ATP-BINDING PROTEIN FTSE;
78: 6yxq-A 3.5 3.0 58 188 5 MOLECULE: ACTIVATING SIGNAL COINTEGRATOR 1 COMPLEX SUBUNIT
79: 3h2z-A 3.5 2.7 66 377 11 MOLECULE: MANNITOL-1-PHOSPHATE 5-DEHYDROGENASE;
80: 5o9z-G 3.5 3.5 56 804 7 MOLECULE: PRE-MRNA-PROCESSING-SPLICING FACTOR 8;
81: 7mhz-A 3.5 2.2 42 490 10 MOLECULE: SONIC HEDGEHOG PROTEIN N-PRODUCT PEPTIDE;
82: 6w2j-B 3.5 3.0 54 1364 13 MOLECULE: CARBAMOYL-PHOSPHATE SYNTHASE [AMMONIA], MITOCHOND
83: 2of3-A 3.5 3.4 54 266 2 MOLECULE: ZYG-9;
84: 3bqy-A 3.5 3.4 69 205 9 MOLECULE: PUTATIVE TETR FAMILY TRANSCRIPTIONAL REGULATOR;
85: 6f7h-D 3.5 3.9 52 256 10 MOLECULE: AQUAPORIN-10;
86: 7znk-b 3.5 4.1 59 919 3 MOLECULE: RNA;
87: 7nj0-C 3.5 3.4 57 270 11 MOLECULE: SECURIN,SEPARIN;
88: 3pas-B 3.5 3.0 66 192 11 MOLECULE: TETR FAMILY TRANSCRIPTION REGULATOR;
89: 6w2w-A 3.5 3.2 57 224 7 MOLECULE: JUNCTION 24 DHR14-DHR18;
90: 8btg-B 3.5 3.1 68 335 15 MOLECULE: CHROMOSOMAL REPLICATION INITIATOR PROTEIN DNAA;
91: 8ybr-A 3.4 3.5 60 647 3 MOLECULE: BCCT FAMILY TRANSPORTER;
92: 9evr-A 3.4 2.8 44 48 9 MOLECULE: N-ACETYLTRANSFERASE DOMAIN-CONTAINING PROTEIN;
93: 3trc-A 3.4 2.6 49 168 18 MOLECULE: PHOSPHOENOLPYRUVATE-PROTEIN PHOSPHOTRANSFERASE;
94: 4q2g-B 3.4 2.6 50 269 14 MOLECULE: PHOSPHATIDATE CYTIDYLYLTRANSFERASE;
95: 7kak-E 3.4 3.3 66 172 8 MOLECULE: PROTEIN TRANSPORT CHANNEL SEC61 COMPLEX, ALPHA SU
96: 9c7u-C 3.4 3.0 68 205 6 MOLECULE: NICALIN;
97: 2g7s-A 3.4 3.2 66 190 6 MOLECULE: TRANSCRIPTIONAL REGULATOR, TETR FAMILY;
98: 3m1m-A 3.4 3.5 63 320 10 MOLECULE: ORF904;
99: 8rc4-a 3.4 3.0 59 1766 12 MOLECULE: SERINE/THREONINE-PROTEIN PHOSPHATASE 2A 65 KDA RE
100: 3kz9-B 3.4 3.3 68 203 6 MOLECULE: SMCR;
101: 5k04-A 3.4 3.1 46 732 4 MOLECULE: UNCHARACTERIZED PROTEIN;
102: 7mdy-B 3.4 3.1 61 411 7 MOLECULE: LIPOPROTEIN TRANSPORTER SUBUNIT LOLE;
103: 6k9k-A 3.4 3.8 56 2501 7 MOLECULE: SERINE-PROTEIN KINASE ATM;
104: 5a5t-E 3.4 3.6 53 419 11 MOLECULE: EUKARYOTIC TRANSLATION INITIATION FACTOR 3 SUBUNI
105: 5c5e-A 3.4 3.5 67 284 7 MOLECULE: CIRCADIAN CLOCK PROTEIN KAIA;
106: 2iai-A 3.4 3.9 70 200 3 MOLECULE: PUTATIVE TRANSCRIPTIONAL REGULATOR SCO3833;
107: 8p0w-J 3.4 3.0 69 202 12 MOLECULE: COMM DOMAIN-CONTAINING PROTEIN 1;
108: 6d5f-A 3.3 3.0 59 193 3 MOLECULE: FIMBRIAL PROTEIN;
109: 4qmh-A 3.3 3.0 61 236 8 MOLECULE: LP04448P;
110: 8z6e-B 3.3 3.5 62 182 8 MOLECULE: TETR FAMILY TRANSCRIPTIONAL REGULATOR;
111: 7a9w-A 3.3 3.1 59 513 14 MOLECULE: PROTEIN RMD9, MITOCHONDRIAL;
112: 5b86-A 3.3 2.6 54 579 13 MOLECULE: TUMOR NECROSIS FACTOR ALPHA-INDUCED PROTEIN 2;
113: 8xlr-A 3.3 3.3 68 757 9 MOLECULE: ANOCTAMIN-1;
114: 6jho-A 3.3 2.6 53 200 6 MOLECULE: CAG PATHOGENICITY ISLAND PROTEIN (CAG6);
115: 3k66-A 3.3 4.6 69 217 12 MOLECULE: BETA-AMYLOID-LIKE PROTEIN;
116: 4hku-A 3.3 3.7 68 174 16 MOLECULE: TETR TRANSCRIPTIONAL REGULATOR;
117: 6w2q-A 3.3 3.1 61 195 8 MOLECULE: JUNCTION 34;
118: 2qco-A 3.3 3.2 63 202 8 MOLECULE: CMER;
119: 7pc1-A 3.3 2.6 51 72 10 MOLECULE: STBA;
120: 4bbp-A 3.3 4.2 47 266 6 MOLECULE: ZINC ABC TRANSPORTER, PERIPLASMIC ZINC-BINDING PR
121: 2a9u-A 3.3 2.8 51 134 6 MOLECULE: UBIQUITIN CARBOXYL-TERMINAL HYDROLASE 8;
122: 6yxj-B 3.3 2.9 55 218 13 MOLECULE: NON-STRUCTURAL PROTEIN 3;
123: 7ocn-A 3.3 3.1 58 690 12 MOLECULE: HAD HYDROLASE, FAMILY IA, VARIANT 3;
124: 6en8-A 3.3 2.4 56 191 5 MOLECULE: TRANSCRIPTIONAL REGULATOR TETR FAMILY;
125: 4gcl-B 3.3 3.1 67 196 6 MOLECULE: NUCLEOID OCCLUSION FACTOR SLMA;
126: 5mmc-A 3.3 3.2 57 70 12 MOLECULE: PEROXIN 14;
127: 4g12-A 3.3 2.9 62 192 8 MOLECULE: PROBABLE TRANSCRIPTIONAL REGULATORY PROTEIN (PROB
128: 8paq-B 3.3 3.5 54 160 6 MOLECULE: POXA3B LACCASE SMALL SUBUNIT;
129: 8uao-A 3.3 3.0 45 226 4 MOLECULE: DPHF18;
130: 7v99-A 3.3 3.9 74 991 5 MOLECULE: TELOMERASE REVERSE TRANSCRIPTASE;
131: 7m5w-A 3.3 2.8 53 138 8 MOLECULE: PROTEIN CAPICUA HOMOLOG;
132: 4zzl-A 3.3 3.6 53 146 6 MOLECULE: MULTIDRUG RESISTANCE OPERON REPRESSOR;
133: 8q7e-J 3.3 2.3 46 895 4 MOLECULE: CULLIN-9;
134: 5mqf-M 3.3 3.0 56 706 9 MOLECULE: PRE-MRNA-PROCESSING-SPLICING FACTOR 8;
135: 5tk6-A 3.3 3.4 51 191 4 MOLECULE: OXSA PROTEIN;
136: 7f66-J 3.3 3.1 56 591 7 MOLECULE: TRANSLATION INITIATION FACTOR EIF-2B SUBUNIT ALPH
137: 3ang-C 3.3 2.7 56 201 13 MOLECULE: TRANSCRIPTIONAL REPRESSOR, TETR FAMILY;
138: 6n7p-D 3.3 3.2 48 544 4 MOLECULE: U1 SMALL NUCLEAR RIBONUCLEOPROTEIN 70 KDA HOMOLOG
139: 7x9r-A 3.3 2.6 51 448 8 MOLECULE: GLYCOSYL TRANSFERASE FAMILY 2;
140: 6wkr-A 3.3 3.3 58 439 10 MOLECULE: UBIQUITIN;
141: 8yab-B 3.3 4.0 62 551 6 MOLECULE: AP-5 COMPLEX SUBUNIT ZETA-1;
142: 5vxv-A 3.3 4.9 71 217 11 MOLECULE: PEROXISOMAL MEMBRANE PROTEIN PEX15;
143: 7xsq-A 3.2 3.2 50 1289 16 MOLECULE: RAMP SUPERFAMILY PROTEIN;
144: 5ctq-A 3.2 4.1 52 518 8 MOLECULE: SQUAMOUS CELL CARCINOMA ANTIGEN RECOGNIZED BY T-C
145: 4b7h-A 3.2 3.3 60 515 7 MOLECULE: CATALASE;
146: 8idb-D 3.2 3.0 65 295 5 MOLECULE: CELL DIVISION ATP-BINDING PROTEIN FTSE;
147: 5uld-A 3.2 3.0 70 445 7 MOLECULE: TRANSPORTER, NADC FAMILY;
148: 5t87-C 3.2 3.8 61 115 7 MOLECULE: CDII IMMUNITY PROTEIN;
149: 7wb4-g 3.2 3.8 63 672 5 MOLECULE: OUTER NUP133;
150: 3c07-A 3.2 2.8 66 221 9 MOLECULE: PUTATIVE TETR-FAMILY TRANSCRIPTIONAL REGULATOR;
151: 5a63-C 3.2 2.9 62 243 8 MOLECULE: NICASTRIN;
152: 4leu-A 3.2 3.1 53 182 4 MOLECULE: PENTATRICOPEPTIDE REPEAT-CONTAINING PROTEIN AT3G4
153: 5d1r-A 3.2 3.4 68 227 4 MOLECULE: RV1816 TRANSCRIPTIONAL REGULATOR;
154: 6iuy-A 3.2 4.6 59 585 10 MOLECULE: GLYCEROL-3-PHOSPHATE DEHYDROGENASE [NAD(+)];
155: 3cfo-A 3.2 2.7 49 906 0 MOLECULE: DNA POLYMERASE;
156: 6f9k-A 3.2 3.0 56 109 7 MOLECULE: TRP OPERON REPRESSOR;
157: 2es4-E 3.2 2.4 45 278 0 MOLECULE: LIPASE;
158: 5gpa-A 3.2 2.8 62 189 11 MOLECULE: TRANSCRIPTIONAL REGULATOR (TETR/ACRR FAMILY);
159: 7w01-A 3.2 3.6 73 1598 7 MOLECULE: PHOSPHOLIPID-TRANSPORTING ATPASE ABCA3;
160: 6igx-D 3.2 3.6 56 731 5 MOLECULE: CONDENSIN COMPLEX SUBUNIT 3;
161: 3him-B 3.2 3.5 67 192 4 MOLECULE: PROBABLE TRANSCRIPTIONAL REGULATOR;
162: 8bbm-A 3.2 4.0 72 170 8 MOLECULE: THYMINE DIOXYGENASE JBP1;
163: 6swy-8 3.2 2.7 50 325 10 MOLECULE: VACUOLAR IMPORT AND DEGRADATION PROTEIN 28;
164: 2dbb-B 3.2 3.4 48 148 10 MOLECULE: PUTATIVE HTH-TYPE TRANSCRIPTIONAL REGULATOR PH006
165: 6cok-A 3.2 3.9 62 266 6 MOLECULE: PROTEIN STU1;
166: 8f2r-E 3.2 2.9 66 205 6 MOLECULE: COMM DOMAIN-CONTAINING PROTEIN 1;
167: 2p5g-B 3.2 3.0 50 756 0 MOLECULE: TEMPLATE DNA;
168: 6awl-A 3.2 3.0 67 217 3 MOLECULE: UBIQUINONE BIOSYNTHESIS PROTEIN COQ9, MITOCHONDRI
169: 1w7p-D 3.2 2.7 50 171 4 MOLECULE: VPS22, YPL002C;
170: 7usd-A 3.2 3.8 56 1185 13 MOLECULE: CYTOPLASMIC FMR1-INTERACTING PROTEIN 1;
171: 2qww-A 3.2 3.2 53 146 8 MOLECULE: TRANSCRIPTIONAL REGULATOR, MARR FAMILY;
172: 5w7g-B 3.2 2.9 51 126 2 MOLECULE: ORF140;
173: 7ar9-M 3.2 4.8 52 438 10 MOLECULE: ND3;
174: 8a0h-A 3.2 4.0 63 324 10 MOLECULE: OCP N-TERMINAL DOMAIN-CONTAINING PROTEIN;
175: 9c59-d 3.2 3.2 55 605 7 MOLECULE: AP-3 COMPLEX SUBUNIT DELTA-1;
176: 1xkp-A 3.2 2.9 55 230 11 MOLECULE: PUTATIVE MEMBRANE-BOUND YOP TARGETING PROTEIN YOP
177: 4hm9-A 3.2 3.6 57 511 5 MOLECULE: BETA-CATENIN-LIKE PROTEIN 1;
178: 6fht-B 3.2 2.7 48 735 17 MOLECULE: BACTERIOPHYTOCHROME,ADENYLATE CYCLASE;
179: 2xrn-B 3.2 2.4 52 241 8 MOLECULE: HTH-TYPE TRANSCRIPTIONAL REGULATOR TTGV;
180: 9c58-B 3.2 3.5 56 570 7 MOLECULE: AP-3 COMPLEX SUBUNIT DELTA-1;
181: 7tpg-B 3.1 3.0 50 403 8 MOLECULE: PUTATIVE CELL SURFACE POLYSACCHARIDE POLYMERASE/L
182: 7opl-A 3.1 2.9 58 1070 9 MOLECULE: DNA POLYMERASE ALPHA CATALYTIC SUBUNIT;
183: 8j2x-A 3.1 3.1 60 337 8 MOLECULE: COBALAMIN-BINDING PROTEIN;
184: 6jly-G 3.1 3.5 62 363 5 MOLECULE: TRANSLATION INITIATION FACTOR EIF-2B SUBUNIT ALPH
185: 8dit-C 3.1 3.5 59 736 12 MOLECULE: VACUOLAR PROTEIN SORTING-ASSOCIATED PROTEIN 33;
186: 5dn7-A 3.1 3.3 66 240 8 MOLECULE: PROTEIN FAM179B;
187: 8tlq-A 3.1 2.5 56 1283 9 MOLECULE: DNA POLYMERASE ZETA CATALYTIC SUBUNIT;
188: 6ffv-A 3.1 3.4 70 194 7 MOLECULE: BTUM;
189: 5oqq-B 3.1 3.4 55 824 5 MOLECULE: CONDENSIN COMPLEX SUBUNIT 3;
190: 5a1s-D 3.1 3.3 65 434 2 MOLECULE: CITRATE-SODIUM SYMPORTER;
191: 6nyi-A 3.1 2.9 41 97 15 MOLECULE: DESIGN CONSTRUCT XXA;
192: 7dhg-C 3.1 3.0 53 470 4 MOLECULE: MITOCHONDRIAL IMPORT RECEPTOR SUBUNIT TOM70;
193: 3vwa-A 3.1 3.6 58 531 10 MOLECULE: CYTOPLASMIC EXPORT PROTEIN 1;
194: 8smp-A 3.1 3.2 52 527 6 MOLECULE: HYALURONAN SYNTHASE 1;
195: 5eri-A 3.1 2.8 56 153 9 MOLECULE: MARR FAMILY TRANSCRIPTIONAL REGULATOR;
196: 1qrj-A 3.1 2.9 55 214 9 MOLECULE: HTLV-I CAPSID PROTEIN;
197: 7pv1-D 3.1 2.7 44 141 9 MOLECULE: MICOS COMPLEX SUBUNIT MIC60 FUSED TO MIC19;
198: 3kor-B 3.1 3.1 52 101 13 MOLECULE: POSSIBLE TRP REPRESSOR;
199: 2zcx-A 3.1 3.7 67 205 10 MOLECULE: TETR-FAMILY TRANSCRIPTIONAL REGULATOR;
200: 6sn1-B 3.1 3.4 62 503 8 MOLECULE: INTEGRATOR COMPLEX SUBUNIT 13;
201: 2v6e-A 3.1 2.8 56 531 7 MOLECULE: PROTELEMORASE;
202: 7tjl-A 3.1 4.2 62 85 10 MOLECULE: DE NOVO DESIGNED PROTEIN, SEWN0.1;
203: 5ovy-B 3.1 3.3 68 202 4 MOLECULE: PUTATIVE TRANSCRIPTIONAL REGULATOR, TETR FAMILY;
204: 5xpy-A 3.1 3.3 65 454 6 MOLECULE: FERMITIN FAMILY HOMOLOG 2;
205: 3wqy-A 3.1 4.0 66 906 12 MOLECULE: ALANINE--TRNA LIGASE;
206: 7qh5-A 3.1 3.5 59 313 10 MOLECULE: RNA POLYMERASE SIGMA FACTOR;
207: 1u78-A 3.1 2.0 43 103 16 MOLECULE: 26-MER;
208: 8q7h-A 3.1 3.6 57 1403 11 MOLECULE: CULLIN-9;
209: 2au3-A 3.1 3.0 53 403 4 MOLECULE: DNA PRIMASE;
210: 7mrw-C 3.1 3.4 71 706 4 MOLECULE: CYTOADHERENCE LINKED ASEXUAL PROTEIN 3.1;
211: 2vqc-A 3.1 3.6 50 70 6 MOLECULE: HYPOTHETICAL 13.2 KDA PROTEIN;
212: 2pzi-A 3.1 3.5 52 654 13 MOLECULE: PROBABLE SERINE/THREONINE-PROTEIN KINASE PKNG;
213: 5ys9-A 3.1 3.6 50 692 10 MOLECULE: ACYL-COENZYME A OXIDASE 3;
214: 2g7l-A 3.1 3.6 65 201 5 MOLECULE: TETR-FAMILY TRANSCRIPTIONAL REGULATOR;
215: 8tie-f 3.1 3.7 56 726 11 MOLECULE: NUCLEOPORIN NUP120;
216: 8ilb-E 3.1 2.5 56 207 14 MOLECULE: RIBULOSE BISPHOSPHATE CARBOXYLASE LARGE CHAIN;
217: 2qib-A 3.1 2.7 53 222 15 MOLECULE: TETR-FAMILY TRANSCRIPTIONAL REGULATOR;
218: 8vb2-E 3.1 2.6 48 844 4 MOLECULE: TETRAMERIC EJECTION PROTEIN (GP48);
219: 5cwf-A 3.1 5.3 53 177 6 MOLECULE: DESIGNED HELICAL REPEAT PROTEIN;
220: 7bvf-A 3.1 4.8 58 1087 5 MOLECULE: PROBABLE ARABINOSYLTRANSFERASE B;
221: 5fu7-A 3.1 2.5 46 519 9 MOLECULE: CCR4-NOT TRANSCRIPTION COMPLEX SUBUNIT 1;
222: 7use-B 3.1 2.5 51 1099 6 MOLECULE: CYTOPLASMIC FMR1-INTERACTING PROTEIN 1;
223: 5ve8-B 3.1 3.9 61 1030 2 MOLECULE: KAP123;
224: 6jbx-A 3.1 3.0 55 146 11 MOLECULE: FATTY ACID BIOSYNTHESIS TRANSCRIPTIONAL REGULATOR
225: 3c7j-A 3.1 3.2 55 237 4 MOLECULE: TRANSCRIPTIONAL REGULATOR, GNTR FAMILY;
226: 8ub7-A 3.1 2.8 50 328 8 MOLECULE: REVERSE TRANSCRIPTASE;
227: 3lwj-A 3.1 3.3 70 193 7 MOLECULE: PUTATIVE TETR-FAMILY TRANSCRIPTIONAL REGULATOR;
228: 7qfz-D 3.1 2.8 50 290 12 MOLECULE: WYL DOMAIN-CONTAINING PROTEIN;
229: 7rhe-A 3.1 3.2 54 368 7 MOLECULE: ROK FAMILY PROTEIN;
230: 8d8j-d 3.1 2.9 50 660 8 MOLECULE: PROBABLE S-ADENOSYL-L-METHIONINE-DEPENDENT RNA
231: 5x3x-M 3.1 4.5 55 207 11 MOLECULE: COBALT ABC TRANSPORTER ATP-BINDING PROTEIN;
232: 7zf1-B 3.1 2.9 51 1179 16 MOLECULE: FANCONI ANEMIA GROUP I PROTEIN;
233: 3lpz-A 3.1 3.6 53 314 8 MOLECULE: UNCHARACTERIZED PROTEIN;
234: 3hi0-A 3.1 4.1 63 501 8 MOLECULE: PUTATIVE EXOPOLYPHOSPHATASE;
235: 2hxi-B 3.1 3.5 67 198 12 MOLECULE: PUTATIVE TRANSCRIPTIONAL REGULATOR;
236: 2id3-A 3.1 2.8 54 191 7 MOLECULE: PUTATIVE TRANSCRIPTIONAL REGULATOR;
237: 6r7i-D 3.1 4.2 59 407 12 MOLECULE: COP9 SIGNALOSOME COMPLEX SUBUNIT 1;
238: 9dtd-B 3.1 2.5 46 57 2 MOLECULE: C2-01018;
239: 5v8z-C 3.0 2.6 47 98 6 MOLECULE: ENDOPLASMIC RETICULUM RESIDENT PROTEIN 29;
240: 3ne5-C 3.0 2.5 45 324 4 MOLECULE: CATION EFFLUX SYSTEM PROTEIN CUSB;
241: 7ura-A 3.0 3.6 53 432 13 MOLECULE: ISOFORM 2 OF PROTEIN-SERINE O-PALMITOLEOYLTRANSFE
242: 6bzf-A 3.0 3.9 61 197 8 MOLECULE: SPORULATION-SPECIFIC PROTEIN 16;
243: 8tzk-C 3.0 4.4 71 304 10 MOLECULE: CELL DIVISION ATP-BINDING PROTEIN FTSE;
244: 2k85-A 3.0 2.9 50 65 2 MOLECULE: GLUCOCORTICOID RECEPTOR DNA-BINDING FACTOR 1;
245: 4n5a-A 3.0 3.2 58 535 5 MOLECULE: PROTEIN EFR3;
246: 3tgn-B 3.0 3.8 58 146 9 MOLECULE: ADC OPERON REPRESSOR ADCR;
247: 3vuq-C 3.0 3.7 67 179 10 MOLECULE: TRANSCRIPTIONAL REGULATOR (TETR/ACRR FAMILY);
248: 1lsh-A 3.0 3.4 64 955 8 MOLECULE: LIPOVITELLIN (LV-1N, LV-1C);
249: 4b94-A 3.0 2.7 48 141 4 MOLECULE: DUAL SPECIFICITY PROTEIN KINASE TTK;
250: 6dfl-A 3.0 3.6 68 241 4 MOLECULE: LIPOPOLYSACCHARIDE CORE HEPTOSE(I) KINASE RFAP;
251: 6jc4-A 3.0 4.1 65 200 3 MOLECULE: UREASE ACCESSORY PROTEIN UREF;
252: 7lve-A 3.0 2.0 40 44 8 MOLECULE: VICILIN JUG R 2.0101;
253: 2gup-A 3.0 3.6 67 289 6 MOLECULE: ROK FAMILY PROTEIN;
254: 7esx-A 3.0 3.2 57 423 12 MOLECULE: BACTERIA FACTOR 1;
255: 8w15-A 3.0 3.6 60 2431 5 MOLECULE: HUNTINGTIN;
256: 2wv0-A 3.0 3.1 54 243 11 MOLECULE: HTH-TYPE TRANSCRIPTIONAL REPRESSOR YVOA;
257: 6i3m-E 3.0 3.8 64 354 8 MOLECULE: TRANSLATION INITIATION FACTOR EIF-2B SUBUNIT ALPH
258: 8e2f-A 3.0 3.9 57 771 7 MOLECULE: BACULOVIRAL IAP REPEAT-CONTAINING PROTEIN 6;
259: 8if8-B 3.0 5.3 67 620 6 MOLECULE: GALACTAN 5-O-ARABINOFURANOSYLTRANSFERASE;
260: 3dxq-A 3.0 2.8 68 294 4 MOLECULE: CHOLINE/ETHANOLAMINE KINASE FAMILY PROTEIN;
261: 8aq2-A 3.0 3.9 75 520 7 MOLECULE: APOLIPOPROTEIN N-ACYLTRANSFERASE;
262: 5duk-B 3.0 3.7 51 67 8 MOLECULE: PUTATIVE DNA BINDING PROTEIN;
263: 9l0d-C 3.0 3.4 60 657 12 MOLECULE: VACUOLAR FUSION PROTEIN MON1 HOMOLOG A;
264: 6yai-C 3.0 3.4 57 513 14 MOLECULE: CLATHRIN HEAVY CHAIN;
265: 9g8u-B 3.0 2.7 48 285 2 MOLECULE: LACTONIZING LIPASE;
266: 2khm-A 3.0 3.1 58 140 5 MOLECULE: FIBROIN-3;
267: 7pfs-A 3.0 4.1 58 916 10 MOLECULE: ENDOPLASMIC RETICULUM AMINOPEPTIDASE 2;
268: 6a5d-A 3.0 3.2 54 93 9 MOLECULE: GPI-ANCHORED PROTEIN LLG1;
269: 6gej-S 3.0 3.9 51 208 12 MOLECULE: VACUOLAR PROTEIN SORTING-ASSOCIATED PROTEIN 72;
270: 2zme-B 3.0 3.8 55 215 11 MOLECULE: VACUOLAR-SORTING PROTEIN SNF8;
271: 7s3l-A 3.0 3.3 70 254 7 MOLECULE: AMINOGLYCOSIDE PHOSPHOTRANSFERASE FAMILY PROTEIN;
272: 2odm-B 3.0 3.2 49 83 10 MOLECULE: UPF0358 PROTEIN MW0995;
273: 8wto-B 3.0 3.6 72 624 6 MOLECULE: ABC TRANSPORTER G FAMILY MEMBER 16;
274: 3ljl-A 3.0 3.1 54 149 9 MOLECULE: TRANSCRIPTIONAL REGULATOR LUXT;
275: 8aj8-B 3.0 4.0 59 558 12 MOLECULE: PHOSPHATIDYLINOSITOL 4,5-BISPHOSPHATE 3-KINASE CA
276: 6swy-5 3.0 4.3 57 789 11 MOLECULE: VACUOLAR IMPORT AND DEGRADATION PROTEIN 28;
277: 4b8b-B 3.0 2.7 52 529 8 MOLECULE: GENERAL NEGATIVE REGULATOR OF TRANSCRIPTION SUBUN
278: 4eba-A 3.0 2.9 51 585 6 MOLECULE: MRNA 3'-END-PROCESSING PROTEIN RNA14;
279: 5dzz-A 3.0 4.2 64 489 8 MOLECULE: DESMOPLAKIN;
280: 7rdh-G 3.0 2.9 47 57 4 MOLECULE: HEMAGGLUTININ HA1 CHAIN;
281: 2xwu-B 3.0 4.4 64 910 6 MOLECULE: SUMO-CONJUGATING ENZYME UBC9;
282: 3w6k-C 3.0 3.4 52 87 6 MOLECULE: SCPA;
283: 5w66-M 3.0 4.1 65 396 9 MOLECULE: DNA-DIRECTED RNA POLYMERASE I SUBUNIT RPA190;
284: 7pgs-N 3.0 4.1 60 1787 10 MOLECULE: NEUROFIBROMIN;
285: 8ebf-A 3.0 3.2 59 667 5 MOLECULE: CYTOPLASMIC MEMBRANE PROTEIN;
286: 5y6i-B 3.0 2.5 50 234 16 MOLECULE: TRANSCRIPTIONAL REGULATOR KDGR;
287: 3icq-T 3.0 3.7 56 949 5 MOLECULE: EXPORTIN-T;
288: 5nlg-A 3.0 2.6 52 277 10 MOLECULE: RRNA BIOGENESIS PROTEIN RRP5;
289: 8p0w-A 3.0 3.2 56 190 11 MOLECULE: COMM DOMAIN-CONTAINING PROTEIN 1;
290: 4ui9-A 3.0 3.1 51 1441 0 MOLECULE: ANAPHASE-PROMOTING COMPLEX SUBUNIT 1;
291: 9k2v-A 3.0 3.0 51 907 8 MOLECULE: PORTAL PROTEIN;
292: 8ye6-B 3.0 2.3 46 88 4 MOLECULE: A32;
293: 1iyr-A 3.0 3.0 58 82 7 MOLECULE: DNA FRAGMENTATION FACTOR ALPHA SUBUNIT;
294: 6r7i-G 3.0 3.4 64 215 8 MOLECULE: COP9 SIGNALOSOME COMPLEX SUBUNIT 1;
295: 2ras-B 3.0 2.9 53 204 9 MOLECULE: TRANSCRIPTIONAL REGULATOR, TETR FAMILY;
296: 8p1l-A 3.0 3.3 59 2036 7 MOLECULE: RNA-DIRECTED RNA POLYMERASE L;
297: 2ia0-A 3.0 2.4 44 156 16 MOLECULE: PUTATIVE HTH-TYPE TRANSCRIPTIONAL REGULATOR PF086
298: 6wtw-A 3.0 2.5 48 489 6 MOLECULE: DASS FAMILY SODIUM-COUPLED ANION SYMPORTER;
299: 7bln-A 3.0 3.5 57 769 14 MOLECULE: VACUOLAR PROTEIN SORTING-ASSOCIATED PROTEIN 29;
300: 5tr1-A 3.0 3.7 61 606 8 MOLECULE: CHLORIDE CHANNEL PROTEIN;
301: 9dtr-S 3.0 2.7 45 604 4 MOLECULE: U2 SNRNA;
302: 3k5o-B 3.0 3.0 58 744 9 MOLECULE: DNA POLYMERASE II;
303: 8iqi-C 3.0 3.1 66 916 6 MOLECULE: PUTATIVE PRIMASE C962R;
304: 6veo-A 3.0 3.0 41 136 15 MOLECULE: ATPASE FAMILY AAA DOMAIN-CONTAINING PROTEIN 2B;
305: 5hso-A 3.0 3.0 54 122 4 MOLECULE: UNCHARACTERIZED HTH-TYPE TRANSCRIPTIONAL REGULATO
306: 3eps-A 3.0 4.2 49 566 10 MOLECULE: ISOCITRATE DEHYDROGENASE KINASE/PHOSPHATASE;
307: 1td6-A 3.0 10.8 60 286 5 MOLECULE: HYPOTHETICAL PROTEIN MG237 HOMOLOG;
308: 7v6h-A 2.9 2.8 49 268 6 MOLECULE: CYCLOPROPANE FATTY-ACYL-PHOSPHOLIPID SYNTHASE-LIK
309: 6r6h-O 2.9 2.8 50 744 14 MOLECULE: COP9 SIGNALOSOME COMPLEX SUBUNIT 1;
310: 4hzu-S 2.9 3.3 68 164 7 MOLECULE: ENERGY-COUPLING FACTOR TRANSPORTER ATP-BINDING PR
311: 5yz0-A 2.9 3.1 55 2362 13 MOLECULE: SERINE/THREONINE-PROTEIN KINASE ATR;
312: 7n1j-B 2.9 3.2 51 64 4 MOLECULE: FIBROBLAST GROWTH FACTOR RECEPTOR 4;
313: 3i3n-B 2.9 3.3 56 267 7 MOLECULE: KELCH-LIKE PROTEIN 11;
314: 8f2r-D 2.9 3.2 68 199 13 MOLECULE: COMM DOMAIN-CONTAINING PROTEIN 1;
315: 5tf3-A 2.9 2.4 49 131 6 MOLECULE: PUTATIVE MEMBRANE PROTEIN;
316: 3mcp-A 2.9 3.5 64 355 5 MOLECULE: GLUCOKINASE;
317: 4y9j-B 2.9 3.1 70 593 6 MOLECULE: PROTEIN ACDH-11, ISOFORM B;
318: 7r78-A 2.9 3.5 53 1881 2 MOLECULE: DNA REPAIR PROTEIN RAD8;
319: 5nkm-E 2.9 2.6 48 351 2 MOLECULE: PROTEIN SMG-8;
320: 5lvf-A 2.9 4.0 60 142 0 MOLECULE: REGULATOR OF TY1 TRANSPOSITION PROTEIN 103;
321: 5hv1-A 2.9 2.7 51 847 8 MOLECULE: PHOSPHOENOLPYRUVATE SYNTHASE;
322: 5c4y-A 2.9 3.7 66 136 3 MOLECULE: PUTATIVE TRANSCRIPTION REGULATOR LMO0852;
323: 7nsb-a 2.9 2.8 48 568 4 MOLECULE: VACUOLAR IMPORT AND DEGRADATION PROTEIN 30;
324: 9dt9-A 2.9 2.7 47 112 9 MOLECULE: 231_C2_TRKA;
325: 8yl8-A 2.9 3.6 47 211 11 MOLECULE: DE NOVO PROTEIN;
326: 6al2-A 2.9 3.7 68 484 7 MOLECULE: MEMBRANE PROTEIN INSERTASE YIDC;
327: 7w7g-B 2.9 3.6 50 1710 6 MOLECULE: PROTEIN UNC-79 HOMOLOG;
328: 6j9r-B 2.9 3.5 41 126 10 MOLECULE: BRAIN TUMOR PROTEIN;
329: 2p6s-G 2.9 3.4 52 159 13 MOLECULE: TRANSCRIPTIONAL REGULATOR, LRP/ASNC FAMILY;
330: 1fyz-F 2.9 2.8 49 168 10 MOLECULE: METHANE MONOOXYGENASE COMPONENT A, ALPHA CHAIN;
331: 7woo-Z 2.9 3.7 66 746 5 MOLECULE: NUCLEOPORIN NIC96;
332: 2o7t-A 2.9 3.7 61 188 5 MOLECULE: TRANSCRIPTIONAL REGULATOR;
333: 8pnj-A 2.9 8.1 54 390 4 MOLECULE: CHORISMATE MUTASE;
334: 8xks-K 2.9 4.5 62 370 10 MOLECULE: CTAP1;
335: 6lgy-A 2.9 3.9 65 312 14 MOLECULE: TRANSPORTER, SODIUM/BILE ACID SYMPORTER FAMILY;
336: 8cih-A 2.9 3.1 50 188 14 MOLECULE: CYCLIN-DEPENDENT KINASE 2-INTERACTING PROTEIN;
337: 8ga7-A 2.9 3.3 53 503 9 MOLECULE: THR5;
338: 5udb-8 2.9 3.1 55 519 7 MOLECULE: DNA REPLICATION LICENSING FACTOR MCM2;
339: 3zjc-E 2.9 3.4 41 286 15 MOLECULE: GTPASE IMAP FAMILY MEMBER 7;
340: 6zyv-A 2.9 2.9 72 238 8 MOLECULE: CIR PROTEIN;
341: 3umv-A 2.9 3.3 70 472 1 MOLECULE: DEOXYRIBODIPYRIMIDINE PHOTO-LYASE;
342: 9iac-B 2.9 2.9 49 269 2 MOLECULE: SIMILAR TO TR|Q3MCC8|Q3MCC8_ANAVT HYPOTHETICAL PR
343: 4dve-A 2.9 3.2 65 189 3 MOLECULE: BIOTIN TRANSPORTER BIOY;
344: 3stq-A 2.9 3.4 48 86 8 MOLECULE: PUTATIVE UNCHARACTERIZED PROTEIN;
345: 2xhe-A 2.9 3.9 64 566 2 MOLECULE: UNC18;
346: 8djk-A 2.9 3.2 53 245 6 MOLECULE: 3-HYDROXY-3-METHYLGLUTARYL-COENZYME A REDUCTASE;
347: 6xgx-A 2.9 3.8 52 402 12 MOLECULE: MUTATOR FAMILY TRANSPOSASE;
348: 4za6-A 2.9 2.5 52 188 12 MOLECULE: TETR FAMILY TRANSCRIPTIONAL REGULATOR;
349: 7kpv-B 2.9 4.2 59 290 7 MOLECULE: MEIOTIC MRNA STABILITY PROTEIN KINASE SSN3;
350: 5jhf-D 2.9 3.6 52 82 12 MOLECULE: KLTH0D11660P;
351: 5x2g-A 2.9 2.8 51 749 8 MOLECULE: CRISPR-ASSOCIATED ENDONUCLEASE CAS9;
352: 4f52-E 2.9 3.8 56 523 11 MOLECULE: CULLIN-1;
353: 4tkr-B 2.9 3.0 54 186 7 MOLECULE: THIAMINE TRANSPORTER THIA;
354: 5eqz-A 2.9 3.8 51 138 8 MOLECULE: REV PROTEIN;
355: 5f6f-A 2.9 2.4 50 141 4 MOLECULE: MARR FAMILY REGULATORY PROTEIN;
356: 3pvl-A 2.9 2.8 61 597 3 MOLECULE: MYOSIN VIIA ISOFORM 1;
357: 2rdp-A 2.9 3.3 55 140 9 MOLECULE: PUTATIVE TRANSCRIPTIONAL REGULATOR MARR;
358: 6zg3-C 2.9 3.5 71 207 13 MOLECULE: ENERGY-COUPLING FACTOR TRANSPORTER ATP-BINDING PR
359: 4m57-A 2.9 2.9 53 702 13 MOLECULE: CHLOROPLAST PENTATRICOPEPTIDE REPEAT PROTEIN 10;
360: 3j6v-O 2.9 4.3 59 203 15 MOLECULE: 28S RIBOSOMAL RNA, MITOCHONDIAL;
361: 7zke-E 2.9 3.3 56 1623 4 MOLECULE: DNA (36-MER);
362: 2hxo-A 2.9 3.5 70 207 7 MOLECULE: PUTATIVE TETR-FAMILY TRANSCRIPTIONAL REGULATOR;
363: 6swy-9 2.9 2.9 46 157 7 MOLECULE: VACUOLAR IMPORT AND DEGRADATION PROTEIN 28;
364: 9n83-F 2.9 3.0 50 866 4 MOLECULE: X-RAY REPAIR CROSS-COMPLEMENTING PROTEIN 6;
365: 5chh-A 2.9 3.4 61 315 7 MOLECULE: ARAC FAMILY TRANSCRIPTIONAL REGULATOR;
366: 4ich-B 2.9 2.4 49 193 14 MOLECULE: TRANSCRIPTIONAL REGULATOR;
367: 8hmd-C 2.9 3.3 49 1334 6 MOLECULE: INTRAFLAGELLAR TRANSPORT PROTEIN 122 HOMOLOG;
368: 6o60-A 2.9 3.5 53 300 8 MOLECULE: PROTEIN PRENYLTRANSFERASE ALPHA SUBUNIT REPEAT-CO
369: 8d8l-6 2.9 2.8 50 305 14 MOLECULE: PROBABLE S-ADENOSYL-L-METHIONINE-DEPENDENT RNA
370: 5uz5-E 2.9 3.6 52 583 4 MOLECULE: U1 SMALL NUCLEAR RIBONUCLEOPROTEIN 70 KDA HOMOLOG
371: 7w54-B 2.9 3.0 56 518 7 MOLECULE: LPG2248;
372: 3o4x-E 2.9 3.6 59 433 5 MOLECULE: PROTEIN DIAPHANOUS HOMOLOG 1;
373: 3dad-A 2.9 3.7 55 324 16 MOLECULE: FH1/FH2 DOMAIN-CONTAINING PROTEIN 1;
374: 7c96-A 2.9 3.0 49 52 14 MOLECULE: RXLR EFFECTOR PROTEIN AVH6;
375: 8jpj-A 2.9 3.5 61 733 8 MOLECULE: H(+)/CL(-) EXCHANGE TRANSPORTER 6;
376: 8yad-B 2.8 2.5 56 1396 9 MOLECULE: SPATACSIN;
377: 3ni7-A 2.8 3.0 63 174 10 MOLECULE: BACTERIAL REGULATORY PROTEINS, TETR FAMILY;
378: 6wq0-A 2.8 2.5 47 131 11 MOLECULE: DNA (301-MER);
379: 7z0o-G 2.8 2.7 46 84 9 MOLECULE: HISTONE H3;
380: 7ni5-A 2.8 3.3 55 2791 11 MOLECULE: SERINE-PROTEIN KINASE ATM;
381: 5hiu-A 2.8 3.3 55 407 7 MOLECULE: GTPASE ACTIVATOR-LIKE PROTEIN;
382: 3pmd-A 2.8 4.3 66 153 6 MOLECULE: CONSERVED DOMAIN PROTEIN;
383: 5gai-B 2.8 4.1 54 721 4 MOLECULE: PORTAL PROTEIN;
384: 5iwz-A 2.8 3.4 57 372 2 MOLECULE: SYNAPTONEMAL COMPLEX PROTEIN 2;
385: 8c3y-A 2.8 3.4 70 929 6 MOLECULE: PFEMP1;
386: 7qa8-A 2.8 3.2 46 299 2 MOLECULE: PHEROMONE ALPHA FACTOR RECEPTOR;
387: 5we2-A 2.8 3.2 67 229 9 MOLECULE: PROTECTION OF TELOMERES PROTEIN POZ1;
388: 7u5d-A 2.8 3.6 62 630 10 MOLECULE: CRRNA;
389: 5oge-G 2.8 2.6 58 306 12 MOLECULE: GDP-MANNOSE TRANSPORTER 1;
390: 6uhd-A 2.8 3.0 54 322 9 MOLECULE: HISTONE ACETYLTRANSFERASE TYPE B CATALYTIC SUBUNI
391: 8w0p-A 2.8 3.0 41 917 0 MOLECULE: RM.BSAXI;
392: 1lva-A 2.8 4.4 52 258 12 MOLECULE: SELENOCYSTEINE-SPECIFIC ELONGATION FACTOR;
393: 2j6z-A 2.8 2.4 48 86 13 MOLECULE: PHOSPHOSERINE PHOSPHATASE RSBU;
394: 8k7t-B 2.8 3.4 50 160 2 MOLECULE: HIGH AFFINITY IMMUNOGLOBULIN EPSILON RECEPTOR SUB
395: 4ham-A 2.8 2.9 56 134 7 MOLECULE: LMO2241 PROTEIN;
396: 7w7c-B 2.8 2.6 57 159 4 MOLECULE: PUTATIVE ABC TRANSPORT SYSTEM, ATP-BINDING PROTEI
397: 9f5y-A 2.8 4.1 61 239 5 MOLECULE: NADH:UBIQUINONE OXIDOREDUCTASE 24 KD SUBUNIT;
398: 3csv-A 2.8 3.2 71 322 1 MOLECULE: AMINOGLYCOSIDE PHOSPHOTRANSFERASE;
399: 8syn-A 2.8 3.2 57 801 4 MOLECULE: VPS35 ENDOSOMAL PROTEIN-SORTING FACTOR-LIKE;
400: 5nwt-M 2.8 2.6 50 431 2 MOLECULE: DNA-DIRECTED RNA POLYMERASE SUBUNIT ALPHA;
401: 8wrx-A 2.8 3.4 48 86 4 MOLECULE: ANTI-CRISPR PROTEIN ACRIIA28;
402: 6o1q-A 2.8 3.3 47 119 4 MOLECULE: NEPHROCYSTIN-1;
403: 3dew-A 2.8 3.2 63 192 3 MOLECULE: TRANSCRIPTIONAL REGULATOR, TETR FAMILY;
404: 7z8b-C 2.8 3.4 53 1224 8 MOLECULE: CULLIN-7;
405: 7eqf-A 2.8 3.2 59 184 8 MOLECULE: TETR/ACRR FAMILY TRANSCRIPTIONAL REGULATOR;
406: 8bfi-C 2.8 3.6 56 410 5 MOLECULE: CCR4-NOT TRANSCRIPTION COMPLEX SUBUNIT 1;
407: 6qg0-G 2.8 4.0 64 355 5 MOLECULE: TRANSLATION INITIATION FACTOR EIF-2B SUBUNIT ALPH
408: 3evy-B 2.8 3.3 51 84 2 MOLECULE: PUTATIVE TYPE I RESTRICTION ENZYME R PROTEIN;
409: 6yjj-A 2.8 4.9 66 320 5 MOLECULE: CYRI-B (FAM49B);
410: 5yu7-A 2.8 3.6 58 1118 7 MOLECULE: EXPORTIN-5;
411: 1sfu-A 2.8 3.4 50 70 8 MOLECULE: 5'-D(*T*CP*GP*CP*GP*CP*G)-3';
412: 6zbj-A 2.8 3.4 54 666 6 MOLECULE: PRECURSOR OF THE MAJOR MEROZOITE SURFACE ANTIGENS
413: 5dbk-A 2.8 3.0 51 355 12 MOLECULE: TRANSCRIPTIONAL REGULATOR/TPR DOMAIN PROTEIN;
414: 2n39-A 2.8 3.4 64 108 9 MOLECULE: CHROMODOMAIN-HELICASE-DNA-BINDING PROTEIN 1;
415: 8fuq-A 2.8 3.2 41 51 0 MOLECULE: PHOSPHOPROTEIN;
416: 2mab-A 2.8 3.4 59 109 12 MOLECULE: ACINIFORM SPIDROIN;
417: 7mxb-A 2.8 3.4 52 672 15 MOLECULE: SERINE/THREONINE PROTEIN KINASES;
418: 8iff-A 2.8 2.8 46 868 11 MOLECULE: PHYTOCHROME A;
419: 5zqh-A 2.8 2.8 54 101 6 MOLECULE: PADR FAMILY TRANSCRIPTIONAL REGULATOR;
420: 7yxx-A 2.8 3.2 50 1754 4 MOLECULE: PROBABLE UBIQUITIN CARBOXYL-TERMINAL HYDROLASE FA
421: 8ffz-B 2.8 2.6 54 905 11 MOLECULE: TRANSCRIPTION FACTOR IIIA;
422: 5ca9-A 2.8 2.9 50 656 2 MOLECULE: PROTEIN SEY1;
423: 6hqa-A 2.8 4.6 56 887 4 MOLECULE: TAF2;
424: 7elb-A 2.8 3.3 59 1937 3 MOLECULE: RNA-DIRECTED RNA POLYMERASE L;
425: 4f43-A 2.8 2.7 53 320 2 MOLECULE: PROTELOMERASE;
426: 6l4o-A 2.8 3.6 58 429 7 MOLECULE: APOPTOSIS INHIBITOR 5;
427: 8oz7-A 2.8 3.7 49 597 4 MOLECULE: ABIA;
428: 8ifg-A 2.8 3.7 61 879 8 MOLECULE: RBAP48-RELATED WD40 REPEAT-CONTAINING PROTEIN PRW
429: 7etw-A 2.8 2.6 54 197 7 MOLECULE: INSULIN-INDUCED GENE 2 PROTEIN;
430: 5h78-A 2.8 3.0 43 192 2 MOLECULE: CAMP-DEPENDENT PROTEIN KINASE TYPE II-ALPHA REGUL
431: 6s8g-G 2.8 3.6 70 244 10 MOLECULE: LIPOPOLYSACCHARIDE ABC TRANSPORTER, ATP-BINDING P
432: 7c0q-A 2.8 3.0 53 279 8 MOLECULE: EFFECTOR LPG2505;
433: 6hyp-A 2.8 3.0 57 2272 9 MOLECULE: MIDASIN,MIDASIN;
434: 7p3x-B 2.8 3.3 55 621 7 MOLECULE: AP-3 COMPLEX SUBUNIT DELTA;
435: 4wd9-A 2.8 2.3 46 965 7 MOLECULE: NISIN BIOSYNTHESIS PROTEIN NISB;
436: 7pmk-X 2.8 3.5 51 665 6 MOLECULE: DNA REPLICATION LICENSING FACTOR MCM2;
437: 2ehw-C 2.8 3.0 43 117 9 MOLECULE: HYPOTHETICAL PROTEIN TTHB059;
438: 1irx-B 2.8 3.4 53 508 8 MOLECULE: LYSYL-TRNA SYNTHETASE;
439: 8d7f-A 2.8 3.7 53 362 11 MOLECULE: TERPENE CYCLASE FLVF;
440: 4b8x-A 2.8 3.0 55 140 4 MOLECULE: POSSIBLE MARR-TRANSCRIPTIONAL REGULATOR;
441: 7lcc-A 2.8 3.4 60 1369 12 MOLECULE: HELRAISER K1068Q;
442: 7w72-U 2.8 2.8 55 420 11 MOLECULE: PHOSPHATIDYLINOSITOL GLYCAN ANCHOR BIOSYNTHESIS C
443: 8axa-A 2.8 3.5 58 465 3 MOLECULE: CAS12K;
444: 6xh5-B 2.8 3.3 51 348 8 MOLECULE: HELICAL FUSION DESIGN;
445: 8gaq-A 2.8 3.3 52 147 12 MOLECULE: C5HR2_4R;
446: 5y88-U 2.8 3.4 51 488 8 MOLECULE: PRE-MRNA-SPLICING FACTOR 8;
447: 5ch6-A 2.8 3.0 51 286 10 MOLECULE: FRIGIDA;
448: 1z05-A 2.8 2.9 57 396 12 MOLECULE: TRANSCRIPTIONAL REGULATOR, ROK FAMILY;
449: 3au4-A 2.8 3.1 59 524 10 MOLECULE: MYOSIN-X;
450: 5iy7-M 2.8 3.3 55 310 9 MOLECULE: DNA-DIRECTED RNA POLYMERASE II SUBUNIT RPB1;
451: 8eki-E 2.8 3.1 53 643 6 MOLECULE: PROTEIN TRANSPORT PROTEIN SEC20;
452: 7t7t-A 2.8 3.0 49 466 2 MOLECULE: PROTEIN TONSOKU;
453: 7cun-D 2.8 3.4 56 827 4 MOLECULE: INTEGRATOR COMPLEX SUBUNIT 1;
454: 5bv9-A 2.8 3.0 50 701 2 MOLECULE: CELLULOSE 1,4-BETA-CELLOBIOSIDASE;
455: 6xy6-C 2.8 3.0 46 138 9 MOLECULE: ANTI-APOPTOTIC MEMBRANE PROTEIN;
456: 6kex-A 2.8 4.4 55 349 2 MOLECULE: PHOSPHORIBULOKINASE;
457: 3mvp-A 2.8 2.9 56 204 14 MOLECULE: TETR/ACRR TRANSCRIPTIONAL REGULATOR;
458: 8jri-V 2.8 3.7 57 508 11 MOLECULE: 26S PROTEASE REGULATORY SUBUNIT 7;
459: 4ocu-A 2.8 2.7 60 356 12 MOLECULE: N-ACETYLHEXOSAMINE 1-PHOSPHATE KINASE;
460: 9gm7-C 2.8 2.9 46 440 4 MOLECULE: CHROMOSOME PARTITION PROTEIN MUKF;
461: 6gmh-Q 2.8 3.6 47 884 9 MOLECULE: RPB1;
462: 8tp8-D 2.8 2.8 50 326 6 MOLECULE: DEOR-FAMILY TRANSCRIPTIONAL REGULATOR;
463: 9deb-A 2.8 3.7 58 82 9 MOLECULE: D3-THREADED;
464: 9c5c-B 2.8 3.3 55 570 9 MOLECULE: AP-3 COMPLEX SUBUNIT DELTA-1;
465: 9deb-K 2.8 3.8 58 83 9 MOLECULE: D3-THREADED;
466: 9deb-O 2.8 3.7 58 82 9 MOLECULE: D3-THREADED;
467: 9deb-N 2.8 3.8 58 83 9 MOLECULE: D3-THREADED;
468: 5yfp-C 2.7 3.1 55 790 5 MOLECULE: EXOCYST COMPLEX COMPONENT SEC3;
469: 5ztc-A 2.7 3.3 68 197 6 MOLECULE: LMO2088 PROTEIN;
470: 3mes-B 2.7 2.7 69 358 6 MOLECULE: CHOLINE KINASE;
471: 8cjw-A 2.7 3.8 51 421 2 MOLECULE: NUCLEOPROTEIN;
472: 2bf0-X 2.7 3.2 51 131 8 MOLECULE: PCF11;
473: 8th8-H 2.7 3.4 41 820 5 MOLECULE: DYNEIN REGULATORY COMPLEX PROTEIN 1/2 N-TERMINAL
474: 3tqn-B 2.7 3.2 48 108 6 MOLECULE: TRANSCRIPTIONAL REGULATOR, GNTR FAMILY;
475: 8d2z-A 2.7 2.5 48 306 8 MOLECULE: METALLO-BETA-LACTAMASE SUPERFAMILY PROTEIN;
476: 5h1q-A 2.7 3.3 61 360 5 MOLECULE: INNEXIN-6;
477: 8f2a-E 2.7 2.8 50 117 8 MOLECULE: RECEPTOR ACTIVITY-MODIFYING PROTEIN 3;
478: 4avx-A 2.7 3.4 51 218 8 MOLECULE: HEPATOCYTE GROWTH FACTOR-REGULATED TYROSINE KINAS
479: 7phy-A 2.7 3.7 75 732 11 MOLECULE: PROTEIN E2;
480: 4wcx-A 2.7 2.8 49 456 6 MOLECULE: BIOTIN AND THIAMIN SYNTHESIS ASSOCIATED;
481: 7obq-y 2.7 4.9 45 454 4 MOLECULE: SRP RNA;
482: 5w7g-A 2.7 2.6 49 131 2 MOLECULE: ORF140;
483: 8c83-x 2.7 2.9 41 259 5 MOLECULE: OTU DOMAIN-CONTAINING PROTEIN 2;
484: 6vwb-A 2.7 5.8 44 90 9 MOLECULE: CROSSOVER JUNCTION ENDONUCLEASE MUS81;
485: 4djg-A 2.7 2.8 39 49 3 MOLECULE: PLECTIN-RELATED PROTEIN;
486: 6ckq-A 2.7 2.0 42 149 10 MOLECULE: TRANSCRIPTION ANTITERMINATION PROTEIN NUSB;
487: 2jr0-A 2.7 3.4 65 148 3 MOLECULE: N UTILIZATION SUBSTANCE PROTEIN B HOMOLOG;
488: 8ce1-c 2.7 2.8 40 241 0 MOLECULE: CYTOCHROME C BIOGENESIS ATP-BINDING EXPORT PROTEI
489: 3ci0-K 2.7 3.6 56 280 5 MOLECULE: PSEUDOPILIN GSPI;
490: 8d8j-O 2.7 3.5 57 210 4 MOLECULE: PROBABLE S-ADENOSYL-L-METHIONINE-DEPENDENT RNA
491: 4me9-A 2.7 2.8 56 188 5 MOLECULE: TRANSCRIPTIONAL REGULATOR, TETR FAMILY;
492: 3jbz-A 2.7 4.0 55 960 13 MOLECULE: SERINE/THREONINE-PROTEIN KINASE MTOR;
493: 6teq-A 2.7 2.8 44 418 9 MOLECULE: GALACTOKINASE;
494: 4kt5-C 2.7 3.3 57 88 9 MOLECULE: GRLR;
495: 3kkd-C 2.7 3.7 68 206 6 MOLECULE: TRANSCRIPTIONAL REGULATOR;
496: 2pbi-A 2.7 2.9 47 415 6 MOLECULE: REGULATOR OF G-PROTEIN SIGNALING 9;
497: 6ozu-A 2.7 2.9 58 235 7 MOLECULE: EUKARYOTIC TRANSLATION INITIATION FACTOR 4 GAMMA
498: 8cr1-C 2.7 3.1 48 266 2 MOLECULE: ATPASE ASNA1;
499: 9n69-F 2.7 2.4 48 225 4 MOLECULE: AAA FAMILY ATPASE;
500: 4uj6-A 2.7 3.9 56 711 7 MOLECULE: SURFACE LAYER PROTEIN;
501: 6juv-A 2.7 2.7 51 192 10 MOLECULE: SEGREGATION AND CONDENSATION PROTEIN B;
502: 8tlp-A 2.7 3.6 45 226 11 MOLECULE: D_3_633_8X, NO PEPTIDE;
503: 6rwx-A 2.7 3.0 45 189 2 MOLECULE: PROTEIN MXIG;
504: 7w2q-B 2.7 2.9 62 201 3 MOLECULE: PROBABLE TRANSCRIPTIONAL REGULATOR;
505: 9cpo-B 2.7 2.8 41 195 7 MOLECULE: RNA-DIRECTED RNA POLYMERASE NSP12;
506: 6rrd-O 2.7 3.2 61 504 10 MOLECULE: TEMPLATE STRAND;
507: 5vo5-A 2.7 2.8 44 179 7 MOLECULE: COILED-COIL AND C2 DOMAIN-CONTAINING PROTEIN 1-LI
508: 6fvb-A 2.7 3.4 55 1001 7 MOLECULE: IMPORTIN BETA-LIKE PROTEIN KAP120;
509: 5jbr-A 2.7 3.3 60 149 10 MOLECULE: UNCHARACTERIZED PROTEIN BCAV_2135;
510: 7eld-A 2.7 3.6 53 1137 8 MOLECULE: ENDORIBONUCLEASE DICER HOMOLOG 1;
511: 3e7q-B 2.7 3.4 61 210 15 MOLECULE: TRANSCRIPTIONAL REGULATOR;
512: 5njg-A 2.7 4.3 72 286 4 MOLECULE: ATP-BINDING CASSETTE SUB-FAMILY G MEMBER 2;
513: 6lum-G 2.7 3.4 41 123 2 MOLECULE: SUCCINATE DEHYDROGENASE SUBUNIT C;
514: 1foc-A 2.7 3.0 57 128 5 MOLECULE: CYTOCHROME RC557;
515: 7e5c-A 2.7 2.5 43 439 14 MOLECULE: XAA-PRO DIPEPTIDASE;
516: 8k9z-A 2.7 6.5 45 405 2 MOLECULE: RDTND-RID CBD;
517: 5zmm-A 2.7 3.3 64 530 13 MOLECULE: UNCHARACTERIZED PROTEIN MCRA;
518: 7zcm-B 2.7 3.0 41 66 5 MOLECULE: SENSORY RHODOPSIN-2;
519: 6fnp-A 2.7 3.7 66 158 3 MOLECULE: MEMBRANE PROTEIN;
520: 3du5-A 2.7 3.8 73 596 8 MOLECULE: TELOMERASE REVERSE TRANSCRIPTASE;
521: 5zx1-A 2.7 2.6 48 84 6 MOLECULE: ENT;
522: 4d5n-A 2.7 3.3 48 436 4 MOLECULE: EUKARYOTIC PEPTIDE CHAIN RELEASE FACTOR SUBUNIT 1
523: 7yyg-A 2.7 2.9 59 275 5 MOLECULE: PUTATIVE OUTER PROTEIN N;
524: 6p25-A 2.7 4.1 65 731 5 MOLECULE: DOLICHYL-PHOSPHATE-MANNOSE--PROTEIN MANNOSYLTRANS
525: 7pkq-C 2.7 3.5 56 369 7 MOLECULE: MS35;
526: 8d2j-B 2.7 3.5 48 483 4 MOLECULE: IPD113_COW;
527: 9cto-A 2.7 2.9 44 2245 11 MOLECULE: POLYKETIDE SYNTHASE 2;
528: 4i9e-A 2.7 3.2 44 383 5 MOLECULE: RESPONSE REGULATOR ASPARTATE PHOSPHATASE F;
529: 7o4i-R 2.7 2.7 51 268 20 MOLECULE: GENERAL TRANSCRIPTION AND DNA REPAIR FACTOR IIH H
530: 7zoq-A 2.7 2.8 46 812 17 MOLECULE: TPR-CHAT;
531: 8gad-A 2.7 3.4 50 105 12 MOLECULE: PD-L1 BINDER;
532: 6uzt-A 2.7 2.9 46 587 2 MOLECULE: RECEPTOR-TYPE TYROSINE-PROTEIN PHOSPHATASE ALPHA;
533: 5y5a-A 2.7 3.1 48 514 4 MOLECULE: KLLA0F20702P;
534: 8vx7-A 2.7 3.2 50 161 16 MOLECULE: CID7;
535: 1xpq-A 2.7 3.4 54 502 6 MOLECULE: POLYAMINE OXIDASE FMS1;
536: 8ikj-R 2.7 3.3 55 532 9 MOLECULE: ADHESION G PROTEIN-COUPLED RECEPTOR E5,SOLUBLE CY
537: 6cc4-A 2.7 4.1 54 608 6 MOLECULE: SOLUBLE CYTOCHROME B562, LIPID II FLIPPASE MURJ C
538: 8rg0-u 2.7 3.4 62 603 5 MOLECULE: EUKARYOTIC TRANSLATION INITIATION FACTOR 3 SUBUNI
539: 8a5y-T 2.7 3.4 56 650 11 MOLECULE: ANAPHASE-PROMOTING COMPLEX SUBUNIT CDC27;
540: 1r5i-D 2.7 3.4 58 214 10 MOLECULE: HLA CLASS II HISTOCOMPATIBILITY ANTIGEN, DR
541: 7ojn-L 2.7 3.4 57 2010 4 MOLECULE: RNA-DIRECTED RNA POLYMERASE L;
542: 9jyy-G 2.7 2.9 55 671 7 MOLECULE: PROTEIN 6.7;
543: 4j7o-A 2.7 3.1 53 329 11 MOLECULE: PUTATIVE SURFACE CELL ANTIGEN SCA2;
544: 7f4u-A 2.7 3.3 54 440 6 MOLECULE: TELOMERE LENGTH REGULATION PROTEIN TEL2 HOMOLOG;
545: 4m0m-A 2.7 2.8 46 721 7 MOLECULE: PUTATIVE UNCHARACTERIZED PROTEIN;
546: 5xyf-A 2.7 3.3 44 192 2 MOLECULE: TERF1-INTERACTING NUCLEAR FACTOR 2;
547: 7p0s-A 2.7 2.8 41 137 12 MOLECULE: APOPTOSIS INHIBITOR;
548: 6cjd-A 2.7 2.8 56 128 11 MOLECULE: PUTATIVE CYTOPLASMIC PROTEIN;
549: 6bq1-E 2.7 3.6 46 1510 7 MOLECULE: PHOSPHATIDYLINOSITOL 4-KINASE III ALPHA (PI4KA);
550: 8qx8-F 2.7 3.5 52 1117 13 MOLECULE: VACUOLAR PROTEIN SORTING-ASSOCIATED PROTEIN 8;
551: 5b04-B 2.7 4.7 50 319 4 MOLECULE: TRANSLATION INITIATION FACTOR EIF-2B SUBUNIT ALPH
552: 9ce3-A 2.7 3.3 52 1295 6 MOLECULE: ISOFORM 4 OF TUBERIN;
553: 5v2o-A 2.7 3.4 48 60 10 MOLECULE: TP2;
554: 8jj6-A 2.7 3.5 58 554 12 MOLECULE: NEGATIVE ELONGATION FACTOR B;
555: 6xt9-D 2.7 3.6 49 396 8 MOLECULE: BARDET-BIEDL SYNDROME 1 PROTEIN;
556: 6g70-B 2.7 2.9 47 510 0 MOLECULE: PRE-MRNA-PROCESSING FACTOR 39;
557: 2ga1-A 2.7 3.0 49 101 4 MOLECULE: PROTEIN OF UNKNOWN FUNCTION DUF433;
558: 6zyy-C 2.7 2.8 47 2901 6 MOLECULE: DYNEIN HEAVY CHAIN, OUTER ARM PROTEIN;
559: 8j1p-A 2.7 3.6 53 1234 9 MOLECULE: UBIQUITIN FUSION DEGRADATION PROTEIN 4;
560: 8qfc-B 2.7 3.9 55 631 7 MOLECULE: 60S RIBOSOMAL PROTEIN L10A;
561: 6zvh-R 2.7 2.8 51 135 8 MOLECULE: 18S RRNA;
562: 4k2u-A 2.7 4.1 66 230 9 MOLECULE: ERYTHROCYTE BINDING ANTIGEN 175;
563: 7y5q-C 2.7 3.4 55 172 5 MOLECULE: MALTOSE/MALTODEXTRIN-BINDING PERIPLASMIC PROTEIN,
564: 6xt4-A 2.7 3.9 48 235 8 MOLECULE: 1BH_69;
565: 4bc2-A 2.7 3.3 60 528 8 MOLECULE: XYLULOSE KINASE;
566: 6hty-B 2.7 2.8 49 302 10 MOLECULE: NUCLEAR RECEPTOR SUBFAMILY 1 GROUP I MEMBER 2,NUC
567: 5yfp-H 2.6 3.6 56 518 4 MOLECULE: EXOCYST COMPLEX COMPONENT SEC3;
568: 8ada-A 2.6 1.9 43 69 7 MOLECULE: UNCHARACTERIZED PROTEIN RV2667;
569: 7uws-E 2.6 3.1 48 422 4 MOLECULE: NUCLEOPROTEIN;
570: 3iuk-A 2.6 3.2 49 552 12 MOLECULE: UNCHARACTERIZED PROTEIN;
571: 2ip6-A 2.6 3.2 51 87 12 MOLECULE: PAPB;
572: 6gys-B 2.6 3.5 55 579 0 MOLECULE: CENTROMERE DNA-BINDING PROTEIN COMPLEX CBF3 SUBUN
573: 5n80-A 2.6 2.8 51 358 6 MOLECULE: LIPOPOLYSACCHARIDE 1,6-GALACTOSYLTRANSFERASE;
574: 3b5m-B 2.6 3.6 49 195 10 MOLECULE: UNCHARACTERIZED PROTEIN;
575: 6bua-A 2.6 3.1 49 942 10 MOLECULE: DICER-2, ISOFORM A;
576: 6ahr-K 2.6 3.2 49 121 2 MOLECULE: H1 RNA;
577: 6vjy-B 2.6 3.4 52 280 6 MOLECULE: ERAD-ASSOCIATED E3 UBIQUITIN-PROTEIN LIGASE HRD1;
578: 7emf-J 2.6 3.0 40 122 3 MOLECULE: MEDIATOR OF RNA POLYMERASE II TRANSCRIPTION SUBUN
579: 9deb-E 2.6 3.5 54 83 7 MOLECULE: D3-THREADED;
580: 2okx-A 2.6 3.4 52 954 13 MOLECULE: RHAMNOSIDASE B;
581: 4a12-B 2.6 2.8 47 186 11 MOLECULE: TRANSCRIPTION FACTOR FAPR;
582: 4nq0-A 2.6 3.9 49 254 6 MOLECULE: HAT1-INTERACTING FACTOR 1;
583: 3n1e-B 2.6 2.9 55 141 5 MOLECULE: VACUOLAR PROTEIN SORTING-ASSOCIATED PROTEIN 54;
584: 3o4z-A 2.6 4.1 64 572 5 MOLECULE: TELOMERE LENGTH REGULATION PROTEIN TEL2;
585: 2yxl-A 2.6 3.2 64 444 6 MOLECULE: 450AA LONG HYPOTHETICAL FMU PROTEIN;
586: 8t5e-A 2.6 4.1 58 130 7 MOLECULE: BIM_FULLDIFF;
587: 6cmv-B 2.6 2.9 49 113 16 MOLECULE: TRANSCRIPTIONAL REGULATOR LRS14-LIKE PROTEIN;
588: 6h8q-A 2.6 3.7 54 879 11 MOLECULE: COHESIN SUBUNIT SCC3;
589: 5zki-B 2.6 2.3 41 304 7 MOLECULE: NUCLEASE EXOG, MITOCHONDRIAL;
590: 8qfc-D 2.6 4.1 53 185 8 MOLECULE: 60S RIBOSOMAL PROTEIN L10A;
591: 5w1e-A 2.6 2.9 68 500 10 MOLECULE: PUTATIVE TRANSCRIPTIONAL REGULATOR;
592: 2c5q-E 2.6 2.0 37 233 5 MOLECULE: RRAA-LIKE PROTEIN YER010C;
593: 3cxl-A 2.6 3.5 58 402 10 MOLECULE: N-CHIMERIN;
594: 6sbs-B 2.6 2.9 54 116 7 MOLECULE: REGULATORY PROTEIN;
595: 2qtq-A 2.6 4.3 70 204 9 MOLECULE: TRANSCRIPTIONAL REGULATOR, TETR FAMILY;
596: 6wql-A 2.6 3.4 38 49 3 MOLECULE: SEED PEPTIDE C2 (VBP-1);
597: 3cwr-A 2.6 3.5 64 193 6 MOLECULE: TRANSCRIPTIONAL REGULATOR, TETR FAMILY;
598: 2cqn-A 2.6 3.7 52 77 8 MOLECULE: FORMIN-BINDING PROTEIN 3;
599: 6nps-A 2.6 3.0 51 968 10 MOLECULE: AXYAGU115A;
600: 9na8-D 2.6 3.8 58 269 14 MOLECULE: AUGMIN SUBUNIT 1;
601: 6y86-A 2.6 4.2 65 425 5 MOLECULE: MEMBRANE PROTEIN INSERTASE YIDC;
602: 6kmj-A 2.6 3.1 39 112 5 MOLECULE: NUCLEAR PROTEIN STH1/NPS1;
603: 8qat-C 2.6 3.5 51 606 10 MOLECULE: PROTEIN HOOK HOMOLOG 3;
604: 3mq0-B 2.6 2.3 52 248 10 MOLECULE: TRANSCRIPTIONAL REPRESSOR OF THE BLCABC OPERON;
605: 8fib-A 2.6 3.1 49 418 4 MOLECULE: CYTOCHROME P450;
606: 5a5t-M 2.6 3.9 54 365 4 MOLECULE: EUKARYOTIC TRANSLATION INITIATION FACTOR 3 SUBUNI
607: 8f2r-I 2.6 2.5 52 198 12 MOLECULE: COMM DOMAIN-CONTAINING PROTEIN 1;
608: 6zui-A 2.6 3.0 62 420 11 MOLECULE: HTH-TYPE TRANSCRIPTIONAL REPRESSOR NEMR,GREEN FLU
609: 2qwt-A 2.6 3.8 56 167 7 MOLECULE: TRANSCRIPTIONAL REGULATOR, TETR FAMILY;
610: 4ut1-A 2.6 2.8 56 551 11 MOLECULE: FLAGELLAR HOOK-ASSOCIATED PROTEIN;
611: 6zfw-A 2.6 3.1 54 70 13 MOLECULE: PEROXIN-14;
612: 7qen-D 2.6 3.4 59 1050 7 MOLECULE: DNA (35-MER);
613: 8wzb-A 2.6 3.5 38 46 5 MOLECULE: DPY30 DOMAIN CONTAINING 2;
614: 3s2j-A 2.6 3.0 41 393 2 MOLECULE: DIPEPTIDASE;
615: 8y9c-B 2.6 3.8 54 1609 2 MOLECULE: TOXIN B;
616: 6ayi-A 2.6 4.2 66 183 6 MOLECULE: HTH-TYPE TRANSCRIPTIONAL REGULATOR UIDR;
617: 8jnt-A 2.6 3.1 49 77 8 MOLECULE: RXLR19781;
618: 8tef-A 2.6 3.6 62 516 16 MOLECULE: RESPONSE REGULATOR RECEIVER PROTEIN;
619: 6cnb-R 2.6 7.3 51 522 4 MOLECULE: DNA-DIRECTED RNA POLYMERASE III SUBUNIT RPC1;
620: 8eld-L 2.6 3.1 52 115 8 MOLECULE: GP37;
621: 6u4k-A 2.6 3.3 60 391 8 MOLECULE: TALIN-2;
622: 8itq-A 2.6 3.2 51 354 6 MOLECULE: TERPENE SYNTHASE;
623: 8bbg-B 2.6 3.7 53 1426 9 MOLECULE: WD REPEAT-CONTAINING PROTEIN 19;
624: 7xqk-B 2.6 3.9 59 276 15 MOLECULE: GLUTATHIONE S-TRANSFERASE CLASS-MU 26 KDA ISOZYME
625: 7roq-A 2.6 3.8 75 1831 7 MOLECULE: PHOSPHOLIPID-TRANSPORTING ATPASE ABCA1;
626: 7jqd-B 2.6 1.9 36 38 6 MOLECULE: PITUITARY ADENYLATE CYCLASE-ACTIVATING POLYPEPTID
627: 6mag-A 2.6 3.2 54 282 15 MOLECULE: BBVCI ENDONUCLEASE SUBUNIT 2;
628: 2xpl-A 2.6 3.8 54 142 9 MOLECULE: IWS1;
629: 7ag4-C 2.6 3.2 49 425 8 MOLECULE: SULFOQUINOVOSE ISOMERASE;
630: 8oqs-B 2.6 3.2 65 734 9 MOLECULE: 3-HYDROXYACYL-COA DEHYDROGENASE;
631: 7e7i-A 2.6 3.5 73 2011 7 MOLECULE: RETINAL-SPECIFIC PHOSPHOLIPID-TRANSPORTING ATPASE
632: 6b4h-A 2.6 3.4 54 318 7 MOLECULE: NUCLEOPORIN AMO1;
633: 7jzw-A 2.6 3.2 58 427 12 MOLECULE: CRISPR TYPE I-F/YPEST-ASSOCIATED PROTEIN CSY1;
634: 4n5c-D 2.6 4.3 56 757 14 MOLECULE: CARGO-TRANSPORT PROTEIN YPP1;
635: 8kdb-A 2.6 3.1 49 2117 6 MOLECULE: RNA-DIRECTED RNA POLYMERASE L;
636: 8bt6-A 2.6 3.6 52 2633 8 MOLECULE: PUTATIVE ANONYMOUS ANTIGEN-1;
637: 8bfi-A 2.6 5.2 57 601 7 MOLECULE: CCR4-NOT TRANSCRIPTION COMPLEX SUBUNIT 1;
638: 5gmk-v 2.6 2.9 47 673 0 MOLECULE: PRE-MRNA-SPLICING FACTOR 8;
639: 2nyx-B 2.6 3.5 53 147 8 MOLECULE: PROBABLE TRANSCRIPTIONAL REGULATORY PROTEIN, RV14
640: 8tl7-A 2.6 2.8 50 694 2 MOLECULE: COMPUTATIONALLY DESIGNED PROTEIN;
641: 3bdd-B 2.6 3.3 56 133 7 MOLECULE: REGULATORY PROTEIN MARR;
642: 8d07-A 2.6 3.0 48 65 13 MOLECULE: HALC3_109;
643: 2fxa-B 2.6 3.1 56 180 11 MOLECULE: PROTEASE PRODUCTION REGULATORY PROTEIN HPR;
644: 7vu7-A 2.6 3.1 51 89 6 MOLECULE: FLAGELLIFORM FIBROIN;
645: 5j6x-A 2.6 2.7 47 66 11 MOLECULE: Z-DNA BINDING PROTEIN KINASE;
646: 3bj6-A 2.6 2.9 55 152 4 MOLECULE: TRANSCRIPTIONAL REGULATOR, MARR FAMILY;
647: 5ed8-A 2.6 4.1 57 245 5 MOLECULE: MKIAA0668 PROTEIN;
648: 8xzv-H 2.6 3.5 51 595 8 MOLECULE: DNA-DIRECTED RNA POLYMERASE SUBUNIT ALPHA;
649: 1n1h-A 2.6 2.2 50 1264 8 MOLECULE: 5'-R(*AP*UP*UP*AP*GP*C)-3';
650: 8pmq-9 2.6 2.9 46 412 7 MOLECULE: E3 UBIQUITIN-PROTEIN LIGASE RMD5;
651: 3jb9-r 2.6 2.9 47 573 0 MOLECULE: PRE-MRNA-SPLICING FACTOR SPP42;
652: 2mg4-A 2.6 3.6 56 66 4 MOLECULE: COMPUTATIONAL DESIGNED HOMODIMER;
653: 7r6k-I 2.6 3.2 47 508 4 MOLECULE: 25S RRNA;
654: 4fht-B 2.6 2.9 54 142 11 MOLECULE: PCAV TRANSCRIPTIONAL REGULATOR;
655: 6rfl-I 2.6 3.2 51 773 6 MOLECULE: DNA-DEPENDENT RNA POLYMERASE SUBUNIT RPO132;
656: 5ijo-J 2.6 3.8 56 1256 7 MOLECULE: NUCLEAR PORE COMPLEX PROTEIN NUP155;
657: 7vws-B 2.6 3.0 49 328 10 MOLECULE: LVQB4;
658: 5ckw-B 2.6 3.1 48 400 8 MOLECULE: LEGK4;
659: 8odw-A 2.6 3.2 59 613 8 MOLECULE: POLYKETIDE SYNTHASE MODULES-RELATED PROTEIN;
660: 4owt-A 2.6 3.1 51 466 0 MOLECULE: INTEGRATOR COMPLEX SUBUNIT 3;
661: 8p1u-A 2.6 3.4 60 370 5 MOLECULE: CELL DIVISION PROTEIN FTSL;
662: 8qa9-B 2.6 3.0 59 209 8 MOLECULE: TRANSCRIPTIONAL REPRESSOR PROTEIN KORB;
663: 4rgu-B 2.6 3.0 58 144 2 MOLECULE: REPRESSOR PROTEIN;
664: 7r08-E 2.6 3.3 55 488 13 MOLECULE: REVERSE TRANSCRIPTASE;
665: 7vmb-A 2.6 4.0 51 359 8 MOLECULE: IQ MOTIF AND SEC7 DOMAIN-CONTAINING PROTEIN 1;
666: 6pe4-A 2.6 3.1 41 758 10 MOLECULE: V-TYPE PROTON ATPASE SUBUNIT A, VACUOLAR ISOFORM;
667: 8tzm-A 2.6 3.1 53 115 6 MOLECULE: TYPE I SITE-SPECIFIC DEOXYRIBONUCLEASE;
668: 3d5l-A 2.6 3.0 45 203 0 MOLECULE: REGULATORY PROTEIN RECX;
669: 8upa-A 2.6 3.3 50 56 14 MOLECULE: DE NOVO DESIGNED IL-6 MIMETIC;
670: 7pw9-A 2.6 3.0 49 1952 0 MOLECULE: SERINE/THREONINE-PROTEIN KINASE SMG1,SERINE/THREO
671: 3woz-B 2.6 3.9 55 229 5 MOLECULE: CLIP-ASSOCIATING PROTEIN 2;
672: 8fn4-6 2.6 3.2 48 452 6 MOLECULE: RNA-EDITING SUBSTRATE-BINDING COMPLEX PROTEIN 1 (
673: 8xt8-B 2.6 3.1 55 145 15 MOLECULE: MARR FAMILY TRANSCRIPTIONAL REGULATOR;
674: 7ups-A 2.6 3.8 51 215 2 MOLECULE: DOTY (LPG0294);
675: 4um2-A 2.6 3.7 56 510 9 MOLECULE: TELOMERASE-BINDING PROTEIN EST1A;
676: 9bax-A 2.6 3.5 47 1724 6 MOLECULE: PROTEIN EFR3 HOMOLOG A;
677: 4it4-B 2.6 3.3 50 210 12 MOLECULE: CG17282;
678: 3qkx-A 2.6 4.6 64 183 9 MOLECULE: UNCHARACTERIZED HTH-TYPE TRANSCRIPTIONAL REGULATO
679: 2rre-A 2.6 3.3 50 74 10 MOLECULE: PUTATIVE UNCHARACTERIZED PROTEIN;
680: 8yb7-C 2.6 2.9 48 455 2 MOLECULE: PAPAIN-LIKE PROTEASE NSP3;
681: 4a9a-A 2.6 6.6 50 356 16 MOLECULE: RIBOSOME-INTERACTING GTPASE 1;
682: 7jtk-V 2.6 3.2 57 182 4 MOLECULE: FLAGELLAR RADIAL SPOKE PROTEIN 1;
683: 9cb3-A 2.6 3.4 56 519 7 MOLECULE: CYCLIN-F;
684: 5ogs-A 2.6 4.0 62 403 5 MOLECULE: WD REPEAT AND HMG-BOX DNA-BINDING PROTEIN 1;
685: 8z9y-A 2.6 4.0 51 781 8 MOLECULE: PROTEIN TIC 214;
686: 7uwf-C 2.6 3.9 55 517 7 MOLECULE: WD REPEAT-CONTAINING PROTEIN 18;
687: 7wtt-K 2.6 3.0 56 1022 9 MOLECULE: 18S RRNA;
688: 8w8f-a 2.6 2.8 48 517 4 MOLECULE: MRNA-CAPPING ENZYME;
689: 8f4x-0 2.6 2.5 45 67 7 MOLECULE: RC_I_1-H11;
690: 6taz-B 2.6 3.1 49 141 12 MOLECULE: PROTEIN TIMELESS HOMOLOG;
691: 4raf-A 2.6 2.9 49 362 8 MOLECULE: PROTEIN PHOSPHATASE 1A;
692: 6icz-A 2.6 4.0 63 2253 10 MOLECULE: PROTEIN MAGO NASHI HOMOLOG 2;
693: 8q9t-E 2.6 3.0 48 1060 2 MOLECULE: ANTIVIRAL HELICASE SKI2;
694: 9fkd-B 2.6 2.6 45 62 11 MOLECULE: DE NOVO DESIGNED DBPRO1156_2 BINDER;
695: 7wkk-D 2.6 3.3 52 1115 12 MOLECULE: MGC83295 PROTEIN;
696: 9c5g-B 2.6 3.1 51 290 6 MOLECULE: CAPW;
697: 7dkh-I 2.6 3.6 48 914 4 MOLECULE: RNA POLYMERASE-ASSOCIATED PROTEIN CTR9;
698: 8ewg-A 2.5 3.5 49 1017 12 MOLECULE: CRISPR-ASSOCIATED ENDONUCLEASE CAS9;
699: 3p01-A 2.5 2.7 49 178 4 MOLECULE: TWO-COMPONENT RESPONSE REGULATOR;
700: 2o0y-C 2.5 2.7 54 255 17 MOLECULE: TRANSCRIPTIONAL REGULATOR;
701: 8fef-I 2.5 4.1 63 253 6 MOLECULE: VIRULENCE FACTOR MCE FAMILY PROTEIN;
702: 2hd0-H 2.5 2.7 53 128 8 MOLECULE: PROTEASE NS2-3 (P23);
703: 5igh-A 2.5 3.1 70 301 3 MOLECULE: MACROLIDE 2'-PHOSPHOTRANSFERASE;
704: 6wtb-B 2.5 3.1 67 547 9 MOLECULE: CRYPTOCHROME-1;
705: 2p06-B 2.5 2.6 39 88 8 MOLECULE: HYPOTHETICAL PROTEIN AF_0060;
706: 6q82-A 2.5 3.8 70 1027 7 MOLECULE: IMPORTIN BETA-LIKE PROTEIN KAP122;
707: 3lsj-A 2.5 3.7 65 205 11 MOLECULE: DEST;
708: 8vk7-4 2.5 3.8 62 468 13 MOLECULE: 50S RIBOSOMAL PROTEIN L30;
709: 8p2m-A 2.5 3.2 56 659 9 MOLECULE: NAD(+) HYDROLASE TIR-1;
710: 7yk3-B 2.5 2.5 50 188 16 MOLECULE: DNA ADP-RIBOSYL TRANSFERASE;
711: 5oqj-W 2.5 2.6 40 258 5 MOLECULE: DNA-DIRECTED RNA POLYMERASE II SUBUNIT RPB1;
712: 7b0f-A 2.5 2.8 56 721 5 MOLECULE: DNA POLYMERASE;
713: 3f46-A 2.5 4.8 46 345 2 MOLECULE: 5,10-METHENYLTETRAHYDROMETHANOPTERIN HYDROGENASE;
714: 5j65-A 2.5 3.2 47 402 2 MOLECULE: PESTICIDAL CRYSTAL PROTEIN CRY6AA;
715: 5g4y-A 2.5 2.6 44 147 0 MOLECULE: CHEMOTAXIS PROTEIN;
716: 4zmi-A 2.5 3.1 67 235 13 MOLECULE: TELOMERE LENGTH REGULATOR TAZ1;
717: 7qba-D 2.5 3.3 71 275 7 MOLECULE: PROBABLE ABC TRANSPORTER BINDING PROTEIN NOSD;
718: 8x2q-A 2.5 3.3 43 109 9 MOLECULE: ADENOMATOUS POLYPOSIS COLI PROTEIN;
719: 5dy0-A 2.5 3.1 67 220 7 MOLECULE: TETR FAMILY TRANSCRIPTIONAL REGULATOR;
720: 7lma-A 2.5 4.9 69 1012 7 MOLECULE: TELOMERASE LA-RELATED PROTEIN P65;
721: 8fzy-A 2.5 2.7 37 184 8 MOLECULE: NTOX15 DOMAIN-CONTAINING PROTEIN;
722: 5hea-A 2.5 3.3 43 276 12 MOLECULE: PUTATIVE GLYCOSYLTRANSFERASE (GALT1);
723: 3hef-B 2.5 2.8 43 130 12 MOLECULE: GENE 1 PROTEIN;
724: 5tub-A 2.5 4.3 56 335 7 MOLECULE: SHARK TBC1D15 GTPASE-ACTIVATING PROTEIN;
725: 8usp-A 2.5 4.0 49 982 6 MOLECULE: DNA REPAIR/TRANSCRIPTION PROTEIN MET18/MMS19;
726: 1wpb-A 2.5 2.5 39 168 15 MOLECULE: HYPOTHETICAL PROTEIN YFBU;
727: 8ght-A 2.5 3.7 58 304 7 MOLECULE: PUTATIVE MEMBRANE PROTEIN;
728: 7zn7-D 2.5 3.4 55 128 11 MOLECULE: DNA DAMAGE-BINDING PROTEIN 1;
729: 3abz-A 2.5 3.4 51 844 8 MOLECULE: BETA-GLUCOSIDASE I;
730: 7x0a-B 2.5 3.1 55 429 7 MOLECULE: T-COMPLEX PROTEIN 1 SUBUNIT ALPHA;
731: 8fed-J 2.5 3.4 71 263 7 MOLECULE: VIRULENCE FACTOR MCE FAMILY PROTEIN;
732: 4etx-A 2.5 2.6 51 300 12 MOLECULE: PELD;
733: 8sj7-A 2.5 3.7 55 404 11 MOLECULE: FEM-3 MRNA-BINDING FACTOR 2;
734: 7uic-p 2.5 3.0 61 903 8 MOLECULE: MEDIATOR OF RNA POLYMERASE II TRANSCRIPTION SUBUN
735: 7w78-B 2.5 3.5 60 344 2 MOLECULE: PUTATIVE ABC TRANSPORT SYSTEM, ATP-BINDING PROTEI
736: 6ywd-C 2.5 4.3 45 75 11 MOLECULE: ANTIBODY MOTA, HEAVY CHAIN;
737: 7n8x-A 2.5 2.8 47 691 4 MOLECULE: CHONDROITIN SULFATE PROTEOGLYCAN 4;
738: 2ii2-A 2.5 3.5 53 304 4 MOLECULE: ALPHA-11 GIARDIN;
739: 7l48-A 2.5 3.1 50 522 2 MOLECULE: CAS12F;
740: 1sgm-A 2.5 3.6 68 184 10 MOLECULE: PUTATIVE HTH-TYPE TRANSCRIPTIONAL REGULATOR YXAF;
741: 1sqf-A 2.5 3.3 66 425 6 MOLECULE: SUN PROTEIN;
742: 4y2f-A 2.5 2.4 45 143 9 MOLECULE: SENSOR PROTEIN KDPD;
743: 3m6j-D 2.5 3.7 59 135 3 MOLECULE: UNCHARACTERIZED PROTEIN;
744: 8aw5-A 2.5 4.0 58 266 7 MOLECULE: HEME O OXYGENASE;
745: 7m5p-A 2.5 3.0 64 1097 6 MOLECULE: DNA POLYMERASE;
746: 6z8h-A 2.5 3.5 45 351 11 MOLECULE: VARIANT SURFACE GLYCOPROTEIN MITAT 1.13;
747: 3ziu-A 2.5 3.0 48 621 2 MOLECULE: LEUCYL-TRNA SYNTHETASE;
748: 6ras-I 2.5 3.2 51 433 12 MOLECULE: DNA (5'-
749: 9g9c-B 2.5 3.1 47 137 6 MOLECULE: CRISPR SYSTEM SINGLE-STRAND-SPECIFIC DEOXYRIBONUC
750: 7woo-D 2.5 4.3 62 1398 8 MOLECULE: NUCLEOPORIN NIC96;
751: 8i03-B 2.5 3.5 45 639 13 MOLECULE: PAIRED AMPHIPATHIC HELIX PROTEIN PST1;
752: 6whb-A 2.5 4.1 63 284 10 MOLECULE: MITOGEN-ACTIVATED PROTEIN KINASE KINASE KINASE 1;
753: 9hsa-A 2.5 3.7 45 102 4 MOLECULE: X55;
754: 5w5y-Q 2.5 3.0 52 349 6 MOLECULE: DNA-DIRECTED RNA POLYMERASE I SUBUNIT RPA190;
755: 6fwr-A 2.5 3.3 49 699 2 MOLECULE: ATP-DEPENDENT DNA HELICASE DING;
756: 8bd7-E 2.5 3.6 54 555 11 MOLECULE: IFT88;
757: 9jkd-A 2.5 3.6 44 672 7 MOLECULE: RNA DEPENDENT RNA POLYMERASE;
758: 4ehm-A 2.5 3.9 56 319 5 MOLECULE: GERANYLGERANYL TRANSFERASE TYPE-2 SUBUNIT ALPHA;
759: 5yje-B 2.5 4.0 60 318 8 MOLECULE: PROTEIN HIRA;
760: 5cqq-B 2.5 3.0 48 75 4 MOLECULE: REGULATORY PROTEIN ZESTE;
761: 5h3i-D 2.5 4.0 56 94 9 MOLECULE: PUTATIVE ACYL-COA-BINDING PROTEIN;
762: 3e6m-D 2.5 3.1 56 149 9 MOLECULE: MARR FAMILY TRANSCRIPTIONAL REGULATOR;
763: 4ip8-A 2.5 2.7 60 105 8 MOLECULE: SERUM AMYLOID A-1 PROTEIN;
764: 4ywz-A 2.5 2.6 46 147 7 MOLECULE: SENSOR PROTEIN KINASE WALK;
765: 6dgc-A 2.5 1.8 35 147 14 MOLECULE: ISC1926 TNPA C-TERMINAL CATALYTIC DOMAIN;
766: 2lk2-A 2.5 3.5 55 89 9 MOLECULE: HOMEOBOX PROTEIN TGIF1;
767: 1xsz-A 2.5 3.7 56 356 4 MOLECULE: GUANINE NUCLEOTIDE EXCHANGE PROTEIN;
768: 8umd-B 2.5 3.0 56 331 9 MOLECULE: FLAGELLAR M-RING PROTEIN;
769: 5of3-B 2.5 3.5 50 279 12 MOLECULE: DNA PRIMASE SMALL SUBUNIT PRIS;
770: 2esh-A 2.5 2.6 50 114 6 MOLECULE: CONSERVED HYPOTHETICAL PROTEIN TM0937;
771: 6w38-A 2.5 2.9 41 331 10 MOLECULE: TERMINAL NUCLEOTIDYLTRANSFERASE 5C;
772: 4hbl-D 2.5 3.2 56 147 9 MOLECULE: TRANSCRIPTIONAL REGULATOR, MARR FAMILY;
773: 2r0q-C 2.5 3.9 45 193 2 MOLECULE: PUTATIVE TRANSPOSON TN552 DNA-INVERTASE BIN3;
774: 7wiu-B 2.5 3.3 40 576 3 MOLECULE: MYCOBACTIN IMPORT ATP-BINDING/PERMEASE PROTEIN IR
775: 8dws-A 2.5 3.4 48 353 10 MOLECULE: SPECKLE-TYPE POZ PROTEIN;
776: 4bx9-C 2.5 2.1 38 95 8 MOLECULE: VACUOLAR PROTEIN SORTING-ASSOCIATED PROTEIN 33A;
777: 8iue-P 2.5 3.9 50 303 6 MOLECULE: DNA-DIRECTED RNA POLYMERASE III SUBUNIT RPC1;
778: 5nvu-A 2.5 3.9 49 3169 0 MOLECULE: DYNEIN MOTOR DOMAIN;
779: 7pik-C 2.5 2.9 47 557 11 MOLECULE: TRANSPOSON TN7 TRANSPOSITION PROTEIN TNSB;
780: 5j67-C 2.5 3.5 51 563 8 MOLECULE: ASTROTACTIN-2;
781: 2qpx-A 2.5 2.9 55 376 5 MOLECULE: PREDICTED METAL-DEPENDENT HYDROLASE OF THE TIM-BA
782: 6nr7-A 2.5 3.4 51 1086 6 MOLECULE: VINCULIN;
783: 1mqs-A 2.5 4.3 65 588 9 MOLECULE: SLY1 PROTEIN;
784: 8rc4-o 2.5 2.9 52 372 8 MOLECULE: SERINE/THREONINE-PROTEIN PHOSPHATASE 2A 65 KDA RE
785: 5guj-A 2.5 2.5 46 324 9 MOLECULE: DNA PRIMASE;
786: 9fhl-U 2.5 3.0 56 154 7 MOLECULE: RRNA 16S SSO;
787: 8xbb-A 2.5 3.8 47 398 11 MOLECULE: XYLA;
788: 4yif-B 2.5 3.2 53 141 8 MOLECULE: MARR FAMILY PROTEIN RV0880;
789: 3bey-D 2.5 3.2 52 94 10 MOLECULE: CONSERVED PROTEIN O27018;
790: 7qtq-A 2.5 3.1 48 1790 2 MOLECULE: THYROGLOBULIN;
791: 8tie-c 2.5 3.7 47 610 9 MOLECULE: NUCLEOPORIN NUP120;
792: 6iva-A 2.5 3.2 51 420 6 MOLECULE: OXALOACETATE DECARBOXYLASE BETA CHAIN;
793: 7z1n-O 2.5 3.0 50 570 8 MOLECULE: DNA-DIRECTED RNA POLYMERASE III SUBUNIT RPC1;
794: 5yb6-A 2.5 3.7 51 558 10 MOLECULE: L-AMINO ACID OXIDASE/MONOOXYGENASE;
795: 6h02-A 2.5 2.6 54 1334 9 MOLECULE: MEDIATOR OF RNA POLYMERASE II TRANSCRIPTION SUBUN
796: 6f1t-f 2.5 3.4 42 929 10 MOLECULE: ARP1 ACTIN RELATED PROTEIN 1 HOMOLOG A;
797: 7yqh-E 2.5 3.4 53 527 2 MOLECULE: STRUCTURAL MAINTENANCE OF CHROMOSOMES PROTEIN 5;
798: 4acl-A 2.5 3.1 56 155 13 MOLECULE: TSSL;
799: 2p8t-A 2.5 2.5 49 184 24 MOLECULE: HYPOTHETICAL PROTEIN PH0730;
800: 8vvy-C 2.5 3.5 47 1176 4 MOLECULE: CULLIN-1;
801: 8yb6-K 2.5 3.2 47 165 4 MOLECULE: CRISPR SYSTEM CASCADE SUBUNIT CASD;
802: 3h4c-A 2.5 4.2 56 207 9 MOLECULE: TRANSCRIPTION FACTOR TFIIB-LIKE;
803: 8k83-B 2.5 4.1 56 177 9 MOLECULE: DE NOVO DESIGN PROTEIN;
804: 6m9a-C 2.5 3.0 41 157 5 MOLECULE: SIGNALING PROTEIN;
805: 4r1i-A 2.5 3.3 67 507 7 MOLECULE: AMINOBENZOYL-GLUTAMATE TRANSPORTER;
806: 5jwy-A 2.5 3.8 48 259 10 MOLECULE: PHOSPHATIDYLGLYCEROPHOSPHATASE B;
807: 6bxr-A 2.5 3.0 53 273 8 MOLECULE: MITOCHONDRIAL ASSOCIATION FACTOR 1;
808: 1occ-E 2.5 3.0 48 109 2 MOLECULE: CYTOCHROME C OXIDASE;
809: 6ybw-z 2.5 2.7 47 160 13 MOLECULE: 40S RIBOSOMAL PROTEIN S4, X ISOFORM;
810: 5dwa-A 2.5 3.9 64 278 3 MOLECULE: TYPE-2 RESTRICTION ENZYME AGEI;
811: 8asw-A 2.5 2.7 44 1255 7 MOLECULE: ELONGATOR COMPLEX PROTEIN 1;
812: 1z0x-A 2.5 3.8 64 216 2 MOLECULE: TRANSCRIPTIONAL REGULATOR, TETR FAMILY;
813: 3u5z-B 2.5 3.1 52 320 6 MOLECULE: DNA POLYMERASE ACCESSORY PROTEIN 44;
814: 8c3e-A 2.5 3.1 46 55 2 MOLECULE: ENGINEERED PROTEIN LCB2;
815: 1qgk-A 2.5 4.0 53 876 8 MOLECULE: PROTEIN (IMPORTIN BETA SUBUNIT);
816: 1s3j-A 2.5 3.7 56 143 11 MOLECULE: YUSO PROTEIN;
817: 5ue0-A 2.5 3.3 50 280 8 MOLECULE: CT622 PROTEIN;
818: 6krd-D 2.5 3.8 54 429 9 MOLECULE: T-COMPLEX PROTEIN 1 SUBUNIT ALPHA;
819: 7lsv-B 2.5 3.2 46 158 9 MOLECULE: CALMODULIN-DEPENDENT PROTEIN KINASE;
820: 5t76-A 2.5 3.6 49 208 2 MOLECULE: ALANINE--TRNA LIGASE, CYTOPLASMIC;
821: 6pss-L 2.5 2.5 42 558 5 MOLECULE: DNA-DIRECTED RNA POLYMERASE SUBUNIT ALPHA;
822: 8jar-B 2.5 5.2 54 573 6 MOLECULE: AMYLOID PROTEIN-BINDING PROTEIN 2;
823: 6ty9-A 2.5 3.4 61 1208 7 MOLECULE: RNA-DEPENDENT RNA POLYMERASE;
824: 8bsb-B 2.5 3.4 45 162 9 MOLECULE: METHYL-ACCEPTING CHEMOTAXIS PROTEIN;
825: 6nd4-T 2.5 3.3 51 812 14 MOLECULE: ETS RRNA;
826: 5kdi-A 2.5 4.4 50 211 4 MOLECULE: PLECKSTRIN HOMOLOGY DOMAIN-CONTAINING FAMILY A ME
827: 9go3-A 2.5 3.4 48 253 10 MOLECULE: MECHANOSENSITIVE CHANNEL PROTEIN;
828: 2nx4-A 2.5 4.3 55 194 9 MOLECULE: TRANSCRIPTIONAL REGULATOR, TETR FAMILY PROTEIN;
829: 6tdw-C 2.5 3.0 52 157 8 MOLECULE: ATPTB1;
830: 6d5f-a 2.5 2.6 46 131 9 MOLECULE: FIMBRIAL PROTEIN;
831: 1miv-A 2.5 2.8 56 395 2 MOLECULE: TRNA CCA-ADDING ENZYME;
832: 7y4r-F 2.5 2.5 42 110 5 MOLECULE: CMD DOMAIN-CONTAINING PROTEIN;
833: 7wji-B 2.5 4.0 56 1663 5 MOLECULE: PROTEIN UNC-80 HOMOLOG;
834: 3izq-0 2.5 3.4 56 386 2 MOLECULE: PROTEIN DOM34;
835: 6p18-Q 2.5 2.7 45 156 7 MOLECULE: DNA (67-MER) FRAGMENT CARRYING PHAGE-21 PR' PROMO
836: 8iic-B 2.5 2.5 42 425 7 MOLECULE: POLYMERASE POLYPROTEIN;
837: 6pco-B 2.5 3.0 55 135 5 MOLECULE: MARR-FAMILY TRANSCRIPTIONAL REGULATOR;
838: 1qte-A 2.5 2.9 53 620 8 MOLECULE: SOLUBLE LYTIC TRANSGLYCOSYLASE SLT70;
839: 5t2x-C 2.5 3.5 50 258 8 MOLECULE: UNCHARACTERIZED PROTEIN LPG1670;
840: 7ux8-A 2.5 4.2 54 380 2 MOLECULE: MFNG;
841: 8vrt-A 2.5 3.7 59 514 10 MOLECULE: KELCH REPEAT AND BTB DOMAIN-CONTAINING PROTEIN 4;
842: 8a3t-C 2.5 3.5 61 1410 7 MOLECULE: ANAPHASE-PROMOTING COMPLEX SUBUNIT CDC27;
843: 7yji-A 2.5 3.8 54 225 4 MOLECULE: T4SS EFFECTOR LPG1083;
844: 7yqh-D 2.5 3.0 50 378 8 MOLECULE: STRUCTURAL MAINTENANCE OF CHROMOSOMES PROTEIN 5;
845: 6a73-A 2.5 3.7 55 290 7 MOLECULE: COP9 SIGNALOSOME COMPLEX SUBUNIT 2,ENDOLYSIN;
846: 6t9i-T 2.5 3.8 56 3513 7 MOLECULE: TRANSCRIPTION FACTOR SPT20;
847: 5z58-1 2.5 3.5 56 1038 13 MOLECULE: PRE-MRNA-PROCESSING-SPLICING FACTOR 8;
848: 6rfs-6 2.5 3.9 47 138 6 MOLECULE: SUBUNIT NUAM OF NADH:UBIQUINONE OXIDOREDUCTASE (C
849: 1uzc-A 2.5 3.3 49 69 8 MOLECULE: HYPOTHETICAL PROTEIN FLJ21157;
850: 8d09-A 2.5 2.8 46 65 7 MOLECULE: HALC4_136;
851: 6v7b-A 2.5 3.3 50 119 0 MOLECULE: A-DNA;
852: 6jxc-A 2.5 3.9 51 2345 8 MOLECULE: SERINE/THREONINE-PROTEIN KINASE TEL1;
853: 8gab-A 2.5 3.8 52 104 10 MOLECULE: CTLA-4 BINDER;
854: 4kp3-D 2.4 3.3 41 82 10 MOLECULE: UNCONVENTIONAL MYOSIN-VA;
855: 8arl-A 2.4 2.9 48 232 2 MOLECULE: TRYPTOPHAN-RICH ANTIGEN;
856: 7xdi-E 2.4 3.0 43 185 0 MOLECULE: VP1;
857: 7f02-B 2.4 3.6 71 220 4 MOLECULE: CYTOCHROME C BIOGENESIS ATP-BINDING EXPORT PROTEI
858: 8uru-A 2.4 3.6 51 363 10 MOLECULE: MEIOSIS-SPECIFIC PROTEIN SPO11;
859: 5dzt-A 2.4 3.7 55 886 5 MOLECULE: CYLM;
860: 8pm6-A 2.4 2.8 51 872 2 MOLECULE: BILE SALT EXPORT PUMP;
861: 5kbw-B 2.4 3.5 68 171 3 MOLECULE: RIBOFLAVIN TRANSPORTER RIBU;
862: 5x4j-A 2.4 3.8 56 471 2 MOLECULE: UNCHARACTERIZED PROTEIN;
863: 7mex-A 2.4 3.8 54 1737 11 MOLECULE: UBIQUITIN;
864: 6xi6-A 2.4 3.9 45 269 7 MOLECULE: HELICAL FUSION DESIGN;
865: 5yx4-A 2.4 3.7 45 232 7 MOLECULE: CHALCONE-FLAVONONE ISOMERASE FAMILY PROTEIN;
866: 3zt9-A 2.4 2.8 49 192 4 MOLECULE: SERINE PHOSPHATASE;
867: 6lcc-A 2.4 3.8 50 375 6 MOLECULE: AATPS;
868: 6uvu-B 2.4 2.4 50 114 6 MOLECULE: ARSR FAMILY TRANSCRIPTIONAL REGULATOR;
869: 5n8k-C 2.4 4.5 41 80 7 MOLECULE: GALACTOCEREBROSIDASE;
870: 4hg6-A 2.4 6.9 53 747 8 MOLECULE: CELLULOSE SYNTHASE SUBUNIT A;
871: 8q72-A 2.4 3.5 47 750 4 MOLECULE: JETC;
872: 8gaa-A 2.4 3.0 50 197 6 MOLECULE: C6HR1_4R;
873: 8ghn-B 2.4 3.8 60 800 8 MOLECULE: PROTEIN HIR1;
874: 6nd4-M 2.4 3.8 58 431 7 MOLECULE: ETS RRNA;
875: 7jm7-B 2.4 3.4 50 218 6 MOLECULE: OSTEOPETROSIS-ASSOCIATED TRANSMEMBRANE PROTEIN 1;
876: 7p04-A 2.4 3.9 75 1353 3 MOLECULE: PLEIOTROPIC ABC EFFLUX TRANSPORTER OF MULTIPLE DR
877: 6vmb-g 2.4 3.1 41 323 10 MOLECULE: ATP SYNTHASE SUBUNIT ALPHA, CHLOROPLASTIC;
878: 7fax-A 2.4 3.9 56 103 4 MOLECULE: TBLW;
879: 8uwb-A 2.4 3.4 58 589 9 MOLECULE: SERINE/THREONINE-PROTEIN PHOSPHATASE 2A CATALYTIC
880: 6rgn-A 2.4 3.1 47 93 13 MOLECULE: DUF3120 DOMAIN-CONTAINING PROTEIN;
881: 3fdq-A 2.4 3.4 60 140 7 MOLECULE: MOTILITY GENE REPRESSOR MOGR;
882: 5vbg-A 2.4 4.6 64 543 5 MOLECULE: PENICILLIN-BINDING PROTEIN ACTIVATOR LPOA;
883: 6m6z-A 2.4 3.3 50 203 4 MOLECULE: TMH4C4;
884: 8rqt-A 2.4 3.0 54 621 7 MOLECULE: PEROXISOMAL BIOGENESIS FACTOR 8;
885: 1qgp-A 2.4 3.6 52 76 10 MOLECULE: PROTEIN (DOUBLE STRANDED RNA ADENOSINE
886: 2jn8-A 2.4 3.5 59 109 5 MOLECULE: PUTATIVE CYTOPLASMIC PROTEIN;
887: 6wb9-2 2.4 2.6 47 292 9 MOLECULE: ENDOPLASMIC RETICULUM MEMBRANE PROTEIN COMPLEX SU
888: 8x6e-A 2.4 3.5 51 289 10 MOLECULE: PROTEIN TBF1;
889: 2cg4-A 2.4 3.2 48 150 6 MOLECULE: REGULATORY PROTEIN ASNC;
890: 2ppq-A 2.4 2.9 65 310 8 MOLECULE: HOMOSERINE KINASE;
891: 6tdv-D 2.4 5.7 46 186 9 MOLECULE: ATPTB1;
892: 7tyh-E 2.4 3.0 49 97 4 MOLECULE: GUANINE NUCLEOTIDE-BINDING PROTEIN G(S) SUBUNIT A
893: 5tck-A 2.4 2.8 43 139 12 MOLECULE: UNCHARACTERIZED PROTEIN;
894: 1lfp-A 2.4 3.6 57 243 9 MOLECULE: HYPOTHETICAL PROTEIN AQ_1575;
895: 4l3u-A 2.4 3.2 58 123 9 MOLECULE: UNCHARACTERIZED PROTEIN;
896: 6w2r-B 2.4 3.5 46 221 11 MOLECULE: JUNCTION 19 DHR54-DHR79;
897: 5a63-D 2.4 3.0 43 100 5 MOLECULE: NICASTRIN;
898: 8f6t-A 2.4 3.4 59 428 7 MOLECULE: ALKANE 1-MONOOXYGENASE;
899: 8kde-D 2.4 3.5 49 351 6 MOLECULE: PHOTOSYSTEM II CP47 REACTION CENTER PROTEIN;
900: 9mli-B 2.4 3.3 48 2519 8 MOLECULE: A COMPONENT OF INSECTICIDAL TOXIN COMPLEX (TC);
901: 6zce-q 2.4 3.8 56 636 13 MOLECULE: EUKARYOTIC TRANSLATION INITIATION FACTOR 3 SUBUNI
902: 6sih-A 2.4 3.2 55 488 11 MOLECULE: FLAGELLAR HOOK-ASSOCIATED PROTEIN 2;
903: 5ajk-A 2.4 2.7 48 148 10 MOLECULE: HOMOLOG OF VACCINIA VIRUS CDS F1L;
904: 4ap2-B 2.4 2.9 57 359 9 MOLECULE: KELCH-LIKE PROTEIN 11;
905: 7dgw-A 2.4 8.3 52 94 10 MOLECULE: A2;
906: 5ya0-A 2.4 3.1 58 480 9 MOLECULE: AUTOINDUCER-2 KINASE;
907: 5ljm-A 2.4 4.6 58 203 5 MOLECULE: SPERMATOGENESIS-ASSOCIATED PROTEIN 2;
908: 5wd8-A 2.4 3.2 50 90 2 MOLECULE: UNCHARACTERIZED PROTEIN;
909: 6umm-C 2.4 3.3 59 452 3 MOLECULE: ESX-3 SECRETION SYSTEM PROTEIN ECCE3;
910: 8ki9-A 2.4 3.4 50 2238 10 MOLECULE: L PROTEIN;
911: 5myi-D 2.4 3.2 59 165 2 MOLECULE: DUTPASE FROM DI S. AUREUS PHAGE;
912: 6agb-K 2.4 3.2 48 128 2 MOLECULE: CHROMOSOME V, COMPLETE SEQUENCE;
913: 6rwt-A 2.4 3.8 69 181 9 MOLECULE: UBIQUINOL-CYTOCHROME C CHAPERONE;
914: 8byk-A 2.4 3.6 55 437 7 MOLECULE: LANTHIONINE SYNTHETASE C-LIKE PROTEIN;
915: 7wtw-w 2.4 4.1 50 332 8 MOLECULE: 18S RRNA;
916: 7w0y-k 2.4 4.0 47 98 13 MOLECULE: NADH DEHYDROGENASE [UBIQUINONE] FLAVOPROTEIN 1,
917: 4rsx-A 2.4 2.9 50 257 10 MOLECULE: TYPE III EFFECTOR HOPA1;
918: 8ih5-A 2.4 3.4 48 689 13 MOLECULE: SYN-COPALYL DIPHOSPHATE SYNTHASE, CHLOROPLASTIC;
919: 8qx8-E 2.4 3.1 55 216 7 MOLECULE: VACUOLAR PROTEIN SORTING-ASSOCIATED PROTEIN 8;
920: 6q8f-A 2.4 3.4 37 197 8 MOLECULE: WD40 REPEAT-CONTAINING PROTEIN SMU1;
921: 4rib-B 2.4 3.2 47 628 11 MOLECULE: FANCONI-ASSOCIATED NUCLEASE 1;
922: 8ghn-D 2.4 3.6 56 1533 9 MOLECULE: PROTEIN HIR1;
923: 6fkf-d 2.4 2.1 45 179 2 MOLECULE: ATP SYNTHASE SUBUNIT ALPHA, CHLOROPLASTIC;
924: 8xje-B 2.4 2.8 44 149 11 MOLECULE: YQEY;
925: 7fap-A 2.4 3.6 61 1236 3 MOLECULE: ERYTHROCYTE MEMBRANE PROTEIN 1, PFEMP1;
926: 1aoy-A 2.4 2.4 48 78 10 MOLECULE: ARGININE REPRESSOR;
927: 2gen-A 2.4 3.2 58 188 9 MOLECULE: PROBABLE TRANSCRIPTIONAL REGULATOR;
928: 4u3e-A 2.4 4.2 57 637 12 MOLECULE: RIBONUCLEOSIDE TRIPHOSPHATE REDUCTASE;
929: 2hs5-A 2.4 3.4 47 207 2 MOLECULE: PUTATIVE TRANSCRIPTIONAL REGULATOR GNTR;
930: 4zcf-A 2.4 2.9 46 616 11 MOLECULE: RESTRICTION ENDONUCLEASE ECOP15I, MODIFICATION SU
931: 6rj9-C 2.4 3.0 51 836 8 MOLECULE: ACRIIA6;
932: 5m1h-A 2.4 3.5 58 180 9 MOLECULE: GAG PROTEIN;
933: 4ija-A 2.4 2.8 54 363 7 MOLECULE: XYLR PROTEIN;
934: 6ygb-B 2.4 3.5 49 725 10 MOLECULE: N-ALPHA-ACETYLTRANSFERASE 30;
935: 8qx8-A 2.4 4.8 58 969 3 MOLECULE: VACUOLAR PROTEIN SORTING-ASSOCIATED PROTEIN 8;
936: 5tpm-A 2.4 3.6 50 155 12 MOLECULE: PYRUVATE DEHYDROGENASE COMPLEX REPRESSOR;
937: 8ylg-A 2.4 3.2 55 161 11 MOLECULE: MARR FAMILY TRANSCRIPTIONAL REGULATOR;
938: 6lk8-J 2.4 3.1 54 1026 6 MOLECULE: MGC83295 PROTEIN;
939: 3c2b-A 2.4 4.2 43 200 14 MOLECULE: TRANSCRIPTIONAL REGULATOR, TETR FAMILY;
940: 9dte-A 2.4 5.4 41 59 12 MOLECULE: C2-02802;
941: 8jhk-A 2.4 3.9 56 727 5 MOLECULE: ENGULFMENT AND CELL MOTILITY PROTEIN 1;
942: 7crc-B 2.4 2.9 50 1112 8 MOLECULE: NAD+ HYDROLASE (NADASE);
943: 1fok-A 2.4 3.0 53 568 4 MOLECULE: DNA (5'-
944: 5w60-A 2.4 3.7 42 179 10 MOLECULE: APOPTOSIS REGULATOR BAX;
945: 8bb6-A 2.4 3.6 53 476 11 MOLECULE: SUCROSE TRANSPORT PROTEIN SUC1;
946: 3t58-B 2.4 7.0 50 504 6 MOLECULE: SULFHYDRYL OXIDASE 1;
947: 6gh5-M 2.4 2.8 46 338 7 MOLECULE: DNA-DIRECTED RNA POLYMERASE SUBUNIT ALPHA;
948: 3v2u-C 2.4 1.5 36 516 8 MOLECULE: GALACTOSE/LACTOSE METABOLISM REGULATORY PROTEIN G
949: 7ewf-A 2.4 3.5 47 272 6 MOLECULE: PROTEIN THP3;
950: 8r33-A 2.4 2.6 50 489 10 MOLECULE: PHO90 ISOFORM 1;
951: 4cek-A 2.4 3.6 51 240 6 MOLECULE: REGULATOR OF NONSENSE TRANSCRIPTS 2;
952: 6sj9-A 2.4 3.0 53 642 13 MOLECULE: PROTEASOME ACCESSORY FACTOR B/C (PAFBC);
953: 6xdc-A 2.4 5.2 52 193 8 MOLECULE: PROTEIN 3A;
954: 2w48-B 2.4 2.9 44 313 16 MOLECULE: SORBITOL OPERON REGULATOR;
955: 5bp8-A 2.4 3.7 55 515 9 MOLECULE: ENT-COPALYL DIPHOSPHATE SYNTHASE;
956: 4pc4-C 2.4 3.2 46 240 4 MOLECULE: 30K LIPOPROTEIN;
957: 2qw6-C 2.4 3.0 40 83 3 MOLECULE: AAA ATPASE, CENTRAL REGION;
958: 5csk-A 2.4 3.9 58 1996 12 MOLECULE: ACETYL-COA CARBOXYLASE;
959: 8dit-B 2.4 2.8 46 834 9 MOLECULE: VACUOLAR PROTEIN SORTING-ASSOCIATED PROTEIN 33;
960: 5e20-A 2.4 3.4 56 169 7 MOLECULE: TRANSCRIPTIONAL REGULATOR, MARR FAMILY;
961: 7aah-A 2.4 2.9 50 147 6 MOLECULE: MARGINAL ZONE B- AND B1-CELL-SPECIFIC PROTEIN;
962: 6sbz-B 2.4 2.8 46 666 0 MOLECULE: CLATHRIN HEAVY CHAIN;
963: 8jj9-B 2.4 2.4 43 299 16 MOLECULE: PROTEIN FAM91A1;
964: 8qto-A 2.4 3.3 57 234 9 MOLECULE: FNR TYPE REGULATOR;
965: 2grm-A 2.4 3.4 48 315 6 MOLECULE: PRGX;
966: 4xng-D 2.4 3.1 48 144 13 MOLECULE: UNCHARACTERIZED PROTEIN MG218.1;
967: 7t5p-A 2.4 3.9 53 403 9 MOLECULE: SUMO-INTERACTING MOTIF-CONTAINING PROTEIN 1;
968: 4fcy-B 2.4 3.0 51 476 8 MOLECULE: TRANSPOSASE;
969: 3f72-B 2.4 2.6 49 108 6 MOLECULE: CADMIUM EFFLUX SYSTEM ACCESSORY PROTEIN;
970: 6m36-I 2.4 3.5 49 104 6 MOLECULE: SERINE-PROTEIN KINASE RSBW;
971: 4bzj-C 2.4 3.5 51 693 8 MOLECULE: PROTEIN TRANSPORT PROTEIN SEC31;
972: 4ztx-A 2.4 2.9 56 768 9 MOLECULE: COBALAMIN-INDEPENDENT METHIONINE SYNTHASE;
973: 7pow-B 2.4 3.9 56 205 5 MOLECULE: CDP-DIACYLGLYCEROL--SERINE O-PHOSPHATIDYLTRANSFER
974: 6wb9-6 2.4 2.6 49 98 8 MOLECULE: ENDOPLASMIC RETICULUM MEMBRANE PROTEIN COMPLEX SU
975: 1zbp-A 2.4 3.8 49 266 18 MOLECULE: HYPOTHETICAL PROTEIN VPA1032;
976: 5fir-B 2.4 3.5 48 73 10 MOLECULE: 5'-3' EXORIBONUCLEASE 2 HOMOLOG;
977: 8ts6-A 2.4 3.2 44 500 9 MOLECULE: PORTAL PROTEIN;
978: 7lhl-D 2.4 3.6 57 576 7 MOLECULE: ATP-DEPENDENT DNA HELICASE;
979: 4uqi-B 2.4 3.4 48 597 0 MOLECULE: AP-2 COMPLEX SUBUNIT ALPHA-2;
980: 7ryq-B 2.4 3.4 49 527 4 MOLECULE: KIF-BINDING PROTEIN;
981: 5wzg-A 2.4 3.8 48 534 6 MOLECULE: PUMILIO HOMOLOG 23;
982: 2x48-A 2.4 2.9 47 54 9 MOLECULE: CAG38821;
983: 7a7c-A 2.4 2.2 47 560 11 MOLECULE: CATALASE-PEROXIDASE;
984: 5o9z-L 2.4 2.8 50 459 8 MOLECULE: PRE-MRNA-PROCESSING-SPLICING FACTOR 8;
985: 2hr2-B 2.4 3.1 47 157 4 MOLECULE: HYPOTHETICAL PROTEIN;
986: 5a1v-Q 2.4 3.0 44 292 5 MOLECULE: ADP-RIBOSYLATION FACTOR 1;
987: 1nbw-A 2.4 3.5 59 606 3 MOLECULE: GLYCEROL DEHYDRATASE REACTIVASE ALPHA SUBUNIT;
988: 5of3-C 2.4 2.5 44 107 5 MOLECULE: DNA PRIMASE SMALL SUBUNIT PRIS;
989: 8bfi-B 2.4 3.5 42 574 14 MOLECULE: CCR4-NOT TRANSCRIPTION COMPLEX SUBUNIT 1;
990: 8dgc-A 2.4 3.3 52 2028 6 MOLECULE: SEAVS3;
991: 3kkc-A 2.4 2.7 55 177 7 MOLECULE: TETR FAMILY TRANSCRIPTIONAL REGULATOR;
992: 8t1l-S 2.4 4.9 68 913 9 MOLECULE: MEDIATOR OF RNA POLYMERASE II TRANSCRIPTION SUBUN
993: 3hug-A 2.4 2.5 45 80 4 MOLECULE: RNA POLYMERASE SIGMA FACTOR;
994: 3ksy-A 2.4 3.6 58 1007 2 MOLECULE: SON OF SEVENLESS HOMOLOG 1;
995: 7mrw-B 2.4 3.6 55 972 9 MOLECULE: CYTOADHERENCE LINKED ASEXUAL PROTEIN 3.1;
996: 7pt0-A 2.4 3.6 60 201 13 MOLECULE: TETR FAMILY TRANSCRIPTIONAL REGULATOR;
997: 8w4j-J 2.4 3.4 51 574 8 MOLECULE: GLUTAMATE DEHYDROGENASE 1, MITOCHONDRIAL;
998: 5ufl-A 2.4 3.9 52 523 4 MOLECULE: PROTEIN CIP2A;
999: 8g3a-D 2.4 3.3 40 334 8 MOLECULE: BACITRACIN EXPORT PERMEASE PROTEIN BCEB;
1000: 8jpb-G 2.4 3.0 49 658 4 MOLECULE: BETA-ADRENERGIC RECEPTOR KINASE 1;
1001: 6hd5-t 2.4 3.2 46 838 2 MOLECULE: N-TERMINAL ACETYLTRANSFERASE A COMPLEX SUBUNIT NA
1002: 1o57-A 2.4 2.9 47 270 11 MOLECULE: PUR OPERON REPRESSOR;
1003: 3c3w-A 2.4 3.1 43 211 9 MOLECULE: TWO COMPONENT TRANSCRIPTIONAL REGULATORY PROTEIN
1004: 8xat-A 2.4 3.4 51 187 18 MOLECULE: TWO-COMPONENT RESPONSE REGULATOR ARR1;
1005: 8eki-D 2.4 3.6 56 684 5 MOLECULE: PROTEIN TRANSPORT PROTEIN SEC20;
1006: 7w7t-A 2.4 2.9 47 1021 6 MOLECULE: SARCOPLASMIC/ENDOPLASMIC RETICULUM CALCIUM ATPASE
1007: 9b9m-B 2.4 4.4 56 329 4 MOLECULE: PYRROLOQUINOLINE QUINONE (COENZYME PQQ) BIOSYNTHE
1008: 6z1b-B 2.4 3.3 61 202 8 MOLECULE: HTH-TYPE TRANSCRIPTIONAL REGULATOR RUTR;
1009: 7qe7-O 2.4 3.2 51 707 6 MOLECULE: ANAPHASE-PROMOTING COMPLEX SUBUNIT 10;
1010: 7b6e-A 2.4 4.5 54 269 7 MOLECULE: FI18195P1;
1011: 6i7s-G 2.4 3.5 61 863 7 MOLECULE: PROTEIN DISULFIDE-ISOMERASE;
1012: 8t48-C 2.4 3.3 38 54 11 MOLECULE: DI-UBIQUITIN;
1013: 8i24-F 2.4 3.2 54 233 9 MOLECULE: DNA-DIRECTED RNA POLYMERASE SUBUNIT ALPHA;
1014: 7nj1-A 2.4 3.2 51 1448 12 MOLECULE: SEPARIN;
1015: 6c0f-z 2.4 5.0 64 243 5 MOLECULE: SACCHAROMYCES CEREVISIAE S288C 35S PRE-RIBOSOMAL
1016: 9c5a-b 2.4 3.6 56 383 7 MOLECULE: AP-3 COMPLEX SUBUNIT BETA-1;
1017: 9c5a-B 2.4 3.6 56 383 7 MOLECULE: AP-3 COMPLEX SUBUNIT BETA-1;
1018: 2ou3-A 2.3 3.6 51 160 12 MOLECULE: TELLURITE RESISTANCE PROTEIN OF COG3793;
1019: 3lml-A 2.3 3.0 60 440 0 MOLECULE: LIN1278 PROTEIN;
1020: 4l9h-A 2.3 4.0 58 155 12 MOLECULE: F-BOX ONLY PROTEIN 7;
1021: 5edl-A 2.3 3.1 64 197 6 MOLECULE: PUTATIVE HMP/THIAMINE PERMEASE PROTEIN YKOE;
1022: 6izw-B 2.3 2.5 38 145 8 MOLECULE: MUTUAL GLIDING-MOTILITY PROTEIN MGLA;
1023: 3hta-A 2.3 3.2 64 190 13 MOLECULE: EBRA REPRESSOR;
1024: 5xyi-Z 2.3 2.3 45 73 20 MOLECULE: 18S;
1025: 8yzk-A 2.3 6.0 58 264 10 MOLECULE: SOLUBLE CYTOCHROME B562,G-PROTEIN COUPLED RECEPTO
1026: 7jv7-B 2.3 3.3 57 310 4 MOLECULE: CTD KINASE SUBUNIT ALPHA;
1027: 1wa5-C 2.3 4.5 57 950 2 MOLECULE: GTP-BINDING NUCLEAR PROTEIN RAN;
1028: 8jlf-A 2.3 3.1 66 592 11 MOLECULE: SYNAPTIC VESICLE GLYCOPROTEIN 2A;
1029: 1z9h-A 2.3 4.2 58 274 9 MOLECULE: MEMBRANE-ASSOCIATED PROSTAGLANDIN E SYNTHASE-2;
1030: 1he8-A 2.3 3.6 55 749 4 MOLECULE: PHOSPHATIDYLINOSITOL 3-KINASE CATALYTIC SUBUNIT,
1031: 6its-A 2.3 3.6 50 147 4 MOLECULE: METHYL-ACCEPTING CHEMOTAXIS SENSORY TRANSDUCER;
1032: 5bv2-P 2.3 3.5 58 747 5 MOLECULE: CATALASE HPII;
1033: 7abw-B 2.3 3.6 48 365 6 MOLECULE: PEPSY DOMAIN-CONTAINING PROTEIN;
1034: 7vxs-m 2.3 3.5 47 175 2 MOLECULE: NADH DEHYDROGENASE [UBIQUINONE] IRON-SULFUR PROTE
1035: 3l0m-A 2.3 3.1 52 328 8 MOLECULE: DRRA;
1036: 6ei9-A 2.3 3.3 48 306 8 MOLECULE: TRNA-DIHYDROURIDINE SYNTHASE B;
1037: 9bf3-A 2.3 4.0 45 486 0 MOLECULE: NON-SPECIFIC SERINE/THREONINE PROTEIN KINASE;
1038: 7uqi-G 2.3 2.1 39 197 5 MOLECULE: ATPASE HISTONE CHAPERONE YTA7;
1039: 6e3b-A 2.3 2.0 43 169 7 MOLECULE: TYROSINE-PROTEIN PHOSPHATASE SIW14;
1040: 4elj-A 2.3 5.0 52 590 8 MOLECULE: RETINOBLASTOMA-ASSOCIATED PROTEIN;
1041: 7nnt-C 2.3 3.5 64 169 3 MOLECULE: ENERGY-COUPLING FACTOR TRANSPORTER ATP-BINDING PR
1042: 7xdi-D 2.3 2.6 41 124 10 MOLECULE: VP1;
1043: 9gvq-A 2.3 3.5 51 1153 10 MOLECULE: MUCIN-5AC;
1044: 6lpf-B 2.3 4.5 59 1007 10 MOLECULE: LEUCINE--TRNA LIGASE, CYTOPLASMIC;
1045: 2iu5-A 2.3 3.2 64 179 8 MOLECULE: HTH-TYPE DHAKLM OPERON TRANSCRIPTIONAL ACTIVATOR
1046: 7lga-D 2.3 2.7 49 91 8 MOLECULE: RETROTRANSPOSON-DERIVED PROTEIN PEG10;
1047: 6d9z-C 2.3 3.2 58 241 5 MOLECULE: SULFATE TRANSPORTER CYSZ;
1048: 8soj-B 2.3 2.5 46 428 9 MOLECULE: CST COMPLEX SUBUNIT CTC1;
1049: 8tz1-A 2.3 3.6 58 533 3 MOLECULE: SODIUM/NUCLEOSIDE COTRANSPORTER;
1050: 5wg6-A 2.3 3.9 66 517 11 MOLECULE: HISTONE-LYSINE N-METHYLTRANSFERASE EZH2,POLYCOMB
1051: 8uoz-A 2.3 2.9 47 110 4 MOLECULE: SMR FAMILY MULTIDRUG EFFLUX PROTEIN EMRE;
1052: 9jht-A 2.3 3.8 54 271 11 MOLECULE: JUKB;
1053: 7te2-A 2.3 3.1 51 205 6 MOLECULE: AERR;
1054: 8v2d-a 2.3 7.5 46 314 9 MOLECULE: O43_129 COMPONENT B;
1055: 2fno-A 2.3 3.3 57 239 7 MOLECULE: AGR_PAT_752P;
1056: 3zym-C 2.3 3.6 57 280 2 MOLECULE: PHOSPHATIDYLINOSITOL-BINDING CLATHRIN ASSEMBLY PR
1057: 4w8j-A 2.3 3.4 50 1017 10 MOLECULE: PESTICIDAL CRYSTAL PROTEIN CRY1AC;
1058: 8rc4-e 2.3 4.2 58 873 7 MOLECULE: SERINE/THREONINE-PROTEIN PHOSPHATASE 2A 65 KDA RE
1059: 6tgb-A 2.3 3.6 49 1450 0 MOLECULE: DEDICATOR OF CYTOKINESIS PROTEIN 2;
1060: 8yqy-J 2.3 2.6 50 1111 8 MOLECULE: DNA-DIRECTED RNA POLYMERASE SUBUNIT;
1061: 8eld-H 2.3 2.9 41 56 7 MOLECULE: GP37;
1062: 4qes-A 2.3 3.4 52 441 4 MOLECULE: NON-HAEM BROMOPEROXIDASE BPO-A2, MATRIX PROTEIN 1
1063: 5xgc-A 2.3 3.9 55 473 9 MOLECULE: RAP1 GTPASE-GDP DISSOCIATION STIMULATOR 1;
1064: 6whp-A 2.3 2.8 69 428 12 MOLECULE: CHOLINE KINASE;
1065: 1z0j-B 2.3 2.7 38 51 13 MOLECULE: RAS-RELATED PROTEIN RAB-22A;
1066: 3l0i-C 2.3 3.0 51 322 8 MOLECULE: DRRA;
1067: 8adl-A 2.3 3.6 50 633 10 MOLECULE: MTC5 ISOFORM 1;
1068: 7s00-c 2.3 3.5 40 484 0 MOLECULE: DNA-DIRECTED RNA POLYMERASE BETA SUBUNIT;
1069: 6zyx-K 2.3 3.0 46 95 9 MOLECULE: DYNEIN HEAVY CHAIN, OUTER ARM PROTEIN;
1070: 7bqr-A 2.3 4.8 62 137 11 MOLECULE: MUSSOC;
1071: 8imi-0 2.3 3.3 69 1045 7 MOLECULE: APCE;
1072: 7lqt-A 2.3 3.8 55 173 11 MOLECULE: SERINE/THREONINE-PROTEIN PHOSPHATASE 1 REGULATORY
1073: 8pk5-A 2.3 3.6 55 535 5 MOLECULE: INTEGRATOR COMPLEX SUBUNIT 13;
1074: 6s9u-A 2.3 4.0 55 520 13 MOLECULE: PUTATIVE SUCROSE PHOSPHORYLASE;
1075: 8ebt-C 2.3 3.6 49 191 6 MOLECULE: GENERAL TRANSCRIPTION AND DNA REPAIR FACTOR IIH H
1076: 4pu5-A 2.3 3.1 61 438 13 MOLECULE: TOXIN-ANTITOXIN SYSTEM TOXIN HIPA FAMILY;
1077: 1ux5-A 2.3 3.7 59 411 7 MOLECULE: BNI1 PROTEIN;
1078: 2m6u-A 2.3 3.1 45 82 9 MOLECULE: CHOLINE BINDING PROTEIN A;
1079: 7ol3-B 2.3 3.1 50 425 0 MOLECULE: ATLASTIN-1;
1080: 6uwm-A 2.3 3.2 44 221 14 MOLECULE: VOLTAGE-GATED POTASSIUM CHANNEL;
1081: 7nhr-A 2.3 3.4 50 663 8 MOLECULE: PUTATIVE TRANSMEMBRANE PROTEIN WZC;
1082: 3utk-A 2.3 2.6 46 95 4 MOLECULE: LIPOPROTEIN OUTS;
1083: 2h1n-A 2.3 4.6 58 566 5 MOLECULE: OLIGOENDOPEPTIDASE F;
1084: 1jhf-A 2.3 2.7 47 197 11 MOLECULE: LEXA REPRESSOR;
1085: 5xki-B 2.3 3.9 57 259 4 MOLECULE: FAD-LINKED SULFHYDRYL OXIDASE;
1086: 7mvv-A 2.3 4.1 54 1542 9 MOLECULE: NUCLEOPORIN NUP192;
1087: 8d03-A 2.3 2.3 45 65 9 MOLECULE: HALC2_068;
1088: 6fes-A 2.3 3.1 49 365 4 MOLECULE: D12_BRIC2, A SYNTHETIC PROTEIN,D12_BRIC2, A SYNTH
1089: 1wgz-A 2.3 3.5 44 510 5 MOLECULE: CARBOXYPEPTIDASE 1;
1090: 3wfw-A 2.3 2.6 40 138 3 MOLECULE: HEMOGLOBIN-LIKE FLAVOPROTEIN FUSED TO ROADBLOCK/L
1091: 2vwb-A 2.3 3.1 48 519 13 MOLECULE: PUTATIVE O-SIALOGLYCOPROTEIN ENDOPEPTIDASE;
1092: 4cc9-B 2.3 2.4 37 98 5 MOLECULE: PROTEIN VPRBP;
1093: 8bz5-C 2.3 3.4 55 608 9 MOLECULE: GLYCOSYLTRANSFERASE;
1094: 4gki-A 2.3 3.3 65 272 12 MOLECULE: AMINOGLYCOSIDE 3'-PHOSPHOTRANSFERASE APHA1-IAB;
1095: 2ycd-A 2.3 2.8 53 213 8 MOLECULE: GLUTATHIONE S-TRANSFERASE;
1096: 7cmg-A 2.3 3.4 51 487 8 MOLECULE: POR SECRETION SYSTEM PROTEIN PORM/GLDM;
1097: 6mcy-A 2.3 3.4 60 167 15 MOLECULE: BCL-2 HOMOLOGOUS ANTAGONIST/KILLER;
1098: 2owo-A 2.3 4.1 55 586 5 MOLECULE: 26-MER;
1099: 2ptf-A 2.3 3.5 48 200 4 MOLECULE: UNCHARACTERIZED PROTEIN MTH_863;
1100: 9gsq-B 2.3 3.4 64 188 6 MOLECULE: DNA BINDING DOMAIN OF J-DNA BINDING PROTEIN 3;
1101: 6zgd-A 2.3 3.3 49 288 4 MOLECULE: PROTON-GATED ION CHANNEL;
1102: 6zwm-E 2.3 3.9 52 1117 8 MOLECULE: SERINE/THREONINE-PROTEIN KINASE MTOR;
1103: 2b8i-A 2.3 3.1 49 77 8 MOLECULE: PAS FACTOR;
1104: 3no6-A 2.3 3.8 50 235 10 MOLECULE: TRANSCRIPTIONAL ACTIVATOR TENA;
1105: 7cbc-A 2.3 3.0 66 319 11 MOLECULE: DE NOVO DESIGNED SWITCH PROTEIN CAGING A HEMAGGLU
1106: 5dik-A 2.3 3.0 49 112 12 MOLECULE: ALKYL HYDROPEROXIDE REDUCTASE AHPD;
1107: 6v55-A 2.3 3.9 52 746 4 MOLECULE: ADHESION G-PROTEIN COUPLED RECEPTOR G6;
1108: 5h1w-A 2.3 3.0 54 270 6 MOLECULE: UNCHARACTERIZED PROTEIN TM_0416;
1109: 1woq-A 2.3 3.4 55 253 13 MOLECULE: INORGANIC POLYPHOSPHATE/ATP-GLUCOMANNOKINASE;
1110: 5l10-A 2.3 3.0 46 172 20 MOLECULE: N-ACYLHOMOSERINE LACTONE DEPENDENT REGULATORY PRO
1111: 3u2r-A 2.3 3.8 40 135 10 MOLECULE: REGULATORY PROTEIN MARR;
1112: 2bnl-C 2.3 3.1 58 134 7 MOLECULE: MODULATOR PROTEIN RSBR;
1113: 7s5k-C 2.3 3.0 44 68 9 MOLECULE: ENCB;
1114: 5yke-B 2.3 4.0 52 845 4 MOLECULE: ATP-SENSITIVE INWARD RECTIFIER POTASSIUM CHANNEL
1115: 8u0f-B 2.3 3.0 55 164 5 MOLECULE: BACTERIAL FLUORESCENT PROTEIN ALPHA;
1116: 8f2r-G 2.3 2.4 47 200 6 MOLECULE: COMM DOMAIN-CONTAINING PROTEIN 1;
1117: 8xks-E 2.3 3.1 48 1458 4 MOLECULE: CTAP1;
1118: 8vzl-A 2.3 3.0 67 646 1 MOLECULE: DNA LIGASE 1;
1119: 3bru-A 2.3 3.4 62 191 5 MOLECULE: REGULATORY PROTEIN, TETR FAMILY;
1120: 7dms-A 2.3 3.1 43 94 7 MOLECULE: FE(II)-BINDING EFFECTOR;
1121: 5ce3-B 2.3 4.4 54 598 7 MOLECULE: ACTIN;
1122: 8f7n-A 2.3 2.9 48 364 10 MOLECULE: METHYL-ACCEPTING CHEMOTAXIS PROTEIN;
1123: 6maf-A 2.3 4.1 56 259 4 MOLECULE: BBVCI ENDONUCLEASE SUBUNIT 1;
1124: 9b8o-e 2.3 3.3 41 80 10 MOLECULE: ATPASE H+-TRANSPORTING V1 SUBUNIT D;
1125: 1rr7-A 2.3 3.3 47 94 15 MOLECULE: MIDDLE OPERON REGULATOR;
1126: 2xpy-A 2.3 3.7 51 628 4 MOLECULE: LEUKOTRIENE A-4 HYDROLASE;
1127: 8rkd-B 2.3 3.2 45 411 7 MOLECULE: PILUS ASSEMBLY ATPASE CPAF;
1128: 7zge-A 2.3 3.0 50 199 10 MOLECULE: BRXA, A BREX PHAGE DEFENCE PROTEIN;
1129: 8b9x-A 2.3 3.1 45 256 9 MOLECULE: DDRGK DOMAIN-CONTAINING PROTEIN 1,E3 UFM1-PROTEIN
1130: 7uic-e 2.3 3.1 51 729 10 MOLECULE: MEDIATOR OF RNA POLYMERASE II TRANSCRIPTION SUBUN
1131: 2ao9-A 2.3 3.6 50 117 14 MOLECULE: PHAGE PROTEIN;
1132: 5eyb-A 2.3 3.6 48 340 10 MOLECULE: DNA-BINDING PROTEIN REB1;
1133: 1z1w-A 2.3 3.1 50 780 14 MOLECULE: TRICORN PROTEASE INTERACTING FACTOR F3;
1134: 6eqo-A 2.3 3.1 51 1804 8 MOLECULE: ACETYL-COENZYME A SYNTHETASE;
1135: 8ucq-A 2.3 3.4 46 1232 4 MOLECULE: SEC7 DOMAIN-CONTAINING PROTEIN;
1136: 9g5b-4 2.3 2.7 45 592 4 MOLECULE: 28S RIBOSOMAL PROTEIN S34, MITOCHONDRIAL;
1137: 7aft-F 2.3 3.1 50 190 6 MOLECULE: PROTEIN TRANSPORT PROTEIN SEC61;
1138: 4gou-A 2.3 3.8 52 507 8 MOLECULE: EHRGS-RHOGEF;
1139: 3col-A 2.3 2.4 49 180 6 MOLECULE: PUTATIVE TRANSCRIPTION REGULATOR;
1140: 5h2a-A 2.3 3.2 48 271 10 MOLECULE: KLLA0C04147P;
1141: 6hyd-A 2.3 3.2 49 1574 6 MOLECULE: MIDASIN,MIDASIN,MIDASIN;
1142: 7b9p-A 2.3 2.6 46 899 9 MOLECULE: VITAMIN B12-DEPENDENT RIBONUCLEOTIDE REDUCTASE;
1143: 6imu-A 2.3 3.1 45 494 4 MOLECULE: ENDO-BETA-1,2-GLUCANASE;
1144: 8b3d-c 2.3 3.1 51 264 6 MOLECULE: DNA-DIRECTED RNA POLYMERASE SUBUNIT;
1145: 7f4l-B 2.3 2.9 48 130 6 MOLECULE: TRANSMEMBRANE PROTEIN, PUTATIVE;
1146: 5a31-N 2.3 4.3 50 703 10 MOLECULE: ANAPHASE-PROMOTING COMPLEX SUBUNIT 1;
1147: 5vyl-A 2.3 3.9 49 502 6 MOLECULE: INNER TEGUMENT PROTEIN;
1148: 2vsx-E 2.3 3.6 53 240 8 MOLECULE: ATP-DEPENDENT RNA HELICASE EIF4A;
1149: 2vj4-A 2.3 3.0 53 292 4 MOLECULE: PROTEIN MXIC;
1150: 2qkm-B 2.3 3.1 51 266 2 MOLECULE: SPBC3B9.21 PROTEIN;
1151: 6ndu-A 2.3 2.9 52 170 8 MOLECULE: PARKIN COREGULATED GENE PROTEIN;
1152: 8j98-A 2.3 2.9 41 184 7 MOLECULE: NEAR-INFRARED FLUORESCENT PROTEIN;
1153: 9n82-F 2.3 3.3 51 699 4 MOLECULE: X-RAY REPAIR CROSS-COMPLEMENTING PROTEIN 6;
1154: 1lfu-P 2.3 2.9 52 82 12 MOLECULE: 5'-D(*GP*CP*GP*CP*AP*TP*GP*AP*TP*TP*GP*CP*CP*C)-3
1155: 8kg9-E 2.3 3.3 63 568 11 MOLECULE: DNA REPLICATION LICENSING FACTOR MCM2;
1156: 3rmq-A 2.3 2.7 48 111 10 MOLECULE: UNCHARACTERIZED PROTEIN;
1157: 2ebf-X 2.3 3.6 58 711 19 MOLECULE: DERMONECROTIC TOXIN;
1158: 6h3z-A 2.3 3.7 52 208 12 MOLECULE: CCR4-NOT TRANSCRIPTION COMPLEX SUBUNIT 1;
1159: 8s41-a 2.3 3.4 53 187 6 MOLECULE: COPIA VLP PROTEIN;
1160: 9auc-E 2.3 3.1 51 117 4 MOLECULE: GUANINE NUCLEOTIDE-BINDING PROTEIN G(S) SUBUNIT A
1161: 7dxb-A 2.3 3.3 50 738 4 MOLECULE: SHORT TRANSIENT RECEPTOR POTENTIAL CHANNEL 3;
1162: 7qdr-B 2.3 3.0 45 1212 11 MOLECULE: HELICASE SKI2W;
1163: 7yle-A 2.3 4.0 44 299 9 MOLECULE: GLYCINE BETAINE/PROLINE ABC TRANSPORTER, PERIPLAS
1164: 5mpd-Z 2.3 2.7 45 906 2 MOLECULE: 26S PROTEASOME REGULATORY SUBUNIT RPN10;
1165: 8qrk-V 2.3 3.4 40 362 3 MOLECULE: 28S RIBOSOMAL PROTEIN S34, MITOCHONDRIAL;
1166: 5cm8-A 2.3 3.4 50 419 8 MOLECULE: RAL GUANINE NUCLEOTIDE DISSOCIATION STIMULATOR-LI
1167: 4x2c-A 2.3 3.0 55 207 2 MOLECULE: FIC FAMILY PROTEIN PUTATIVE FILAMENTATION INDUCED
1168: 5n3u-B 2.3 3.4 45 170 9 MOLECULE: PHYCOCYANOBILIN LYASE SUBUNIT ALPHA;
1169: 8fbj-A 2.3 3.3 48 307 10 MOLECULE: KWOCA_60;
1170: 5gad-i 2.3 3.3 44 450 14 MOLECULE: ESRP 4.5S RNA;
1171: 8r1a-A 2.3 2.7 50 587 12 MOLECULE: GUANYLATE BINDING PROTEIN 1;
1172: 5v5t-A 2.3 2.9 46 306 2 MOLECULE: CONSERVED DOMAIN PROTEIN;
1173: 7znk-i 2.3 3.2 48 363 6 MOLECULE: RNA;
1174: 6u8y-x 2.3 3.6 49 603 12 MOLECULE: MONOVALENT CATION/H+ ANTIPORTER SUBUNIT E;
1175: 4mlb-B 2.3 3.0 52 454 6 MOLECULE: PF0708;
1176: 2fzt-B 2.3 3.2 47 79 21 MOLECULE: HYPOTHETICAL PROTEIN TM0693;
1177: 8zfm-A 2.3 3.1 49 413 2 MOLECULE: BETAINE RECEPTOR ACR-23,SOLUBLE CYTOCHROME B562;
1178: 8e9b-G 2.3 3.2 44 151 9 MOLECULE: ACTIN-RELATED PROTEIN 3;
1179: 7opb-D 2.3 3.1 39 55 8 MOLECULE: INTERLEUKIN-7 RECEPTOR SUBUNIT ALPHA;
1180: 4n9n-A 2.3 3.0 51 428 8 MOLECULE: STEROL UPTAKE CONTROL PROTEIN 2, LYSOZYME;
1181: 4mgr-C 2.3 4.0 55 475 9 MOLECULE: HTH-TYPE TRANSCRIPTIONAL REGULATORY PROTEIN GABR;
1182: 5t8v-A 2.3 3.5 52 1315 8 MOLECULE: PUTATIVE UNCHARACTERIZED PROTEIN;
1183: 1dce-A 2.3 4.3 56 567 4 MOLECULE: PROTEIN (RAB GERANYLGERANYLTRANSFERASE ALPHA
1184: 6t9i-E 2.3 3.4 51 433 4 MOLECULE: TRANSCRIPTION FACTOR SPT20;
1185: 7qsj-A 2.3 3.8 52 346 4 MOLECULE: METHYLMANNOSE POLYSACCHARIDE HYDROLASE (MMPH);
1186: 7e1n-A 2.3 2.8 53 210 17 MOLECULE: DUF1956 DOMAIN-CONTAINING PROTEIN;
1187: 2q0o-A 2.3 5.0 49 235 12 MOLECULE: PROBABLE TRANSCRIPTIONAL ACTIVATOR PROTEIN TRAR;
1188: 1xdo-A 2.3 3.5 56 687 5 MOLECULE: POLYPHOSPHATE KINASE;
1189: 5cgz-A 2.3 3.3 58 240 3 MOLECULE: 4-OXALMESACONATE HYDRATASE;
1190: 5tmc-F 2.3 3.0 43 351 21 MOLECULE: DNA-DIRECTED RNA POLYMERASE SUBUNIT ALPHA;
1191: 6v4m-A 2.3 2.9 46 163 22 MOLECULE: BCL-2;
1192: 6snh-X 2.3 3.7 59 479 8 MOLECULE: DOLICHYL PYROPHOSPHATE MAN9GLCNAC2 ALPHA-1,3-
1193: 6nkd-A 2.3 3.4 49 210 2 MOLECULE: LIP_VUT3, C2L;
1194: 2qfc-A 2.3 3.2 47 284 11 MOLECULE: PLCR PROTEIN;
1195: 8rot-A 2.3 3.4 49 897 6 MOLECULE: CHAT DOMAIN-CONTAINING PROTEIN;
1196: 5l7s-A 2.3 3.3 49 267 8 MOLECULE: SECRETED RXLR EFFECTOR PEPTIDE PROTEIN;
1197: 6ejq-B 2.3 3.6 49 141 14 MOLECULE: TERMINASE SMALL SUBUNIT;
1198: 7bca-B 2.3 2.8 43 93 9 MOLECULE: KORA DOMAIN-CONTAINING PROTEIN;
1199: 5lnk-M 2.3 2.5 47 459 6 MOLECULE: MITOCHONDRIAL COMPLEX I, 51 KDA SUBUNIT;
1200: 2f48-B 2.3 2.5 46 552 4 MOLECULE: DIPHOSPHATE--FRUCTOSE-6-PHOSPHATE 1-PHOSPHOTRANSF
1201: 2i1k-A 2.3 3.4 60 545 7 MOLECULE: MOESIN;
1202: 8x48-B 2.3 3.2 51 3289 6 MOLECULE: RYANODINE RECEPTOR 1;
1203: 3soh-B 2.3 3.2 58 80 3 MOLECULE: FLAGELLAR MOTOR SWITCH PROTEIN FLIM;
1204: 5jcp-A 2.3 3.5 60 360 2 MOLECULE: ARF-GAP WITH RHO-GAP DOMAIN, ANK REPEAT AND PH DO
1205: 7byu-A 2.3 3.4 43 108 5 MOLECULE: L-FUCOSE MUTAROTASE;
1206: 2hi3-A 2.3 3.7 49 73 10 MOLECULE: HOMEODOMAIN-ONLY PROTEIN;
1207: 5n6n-C 2.3 3.7 53 698 2 MOLECULE: PROTEIN BMH1;
1208: 3oop-A 2.3 3.0 54 139 11 MOLECULE: LIN2960 PROTEIN;
1209: 3hc7-A 2.3 3.9 50 252 10 MOLECULE: GENE 12 PROTEIN;
1210: 8uos-A 2.3 3.3 49 58 10 MOLECULE: IL-1RMB80;
1211: 9dze-d 2.3 3.5 56 274 5 MOLECULE: PD5-14 A COMPONENT;
1212: 4fym-D 2.3 3.6 56 227 9 MOLECULE: OROTATE PHOSPHORIBOSYLTRANSFERASE;
1213: 1x3w-B 2.2 2.4 44 57 14 MOLECULE: PEPTIDE:N-GLYCANASE;
1214: 9b3j-O 2.2 2.1 45 191 4 MOLECULE: ATP SYNTHASE SUBUNIT C;
1215: 6ulg-N 2.2 4.2 46 483 7 MOLECULE: FOLLICULIN;
1216: 1paq-A 2.2 3.2 55 161 0 MOLECULE: TRANSLATION INITIATION FACTOR EIF-2B EPSILON
1217: 2x3m-A 2.2 2.7 49 166 12 MOLECULE: HYPOTHETICAL PROTEIN ORF239;
1218: 7y18-C 2.2 3.9 60 430 10 MOLECULE: POLYNUCLEOTIDE 5'-HYDROXYL-KINASE GRC3;
1219: 6emr-A 2.2 3.2 55 206 7 MOLECULE: PC4 AND SFRS1-INTERACTING PROTEIN,PROTEIN IWS1 HO
1220: 6jsh-B 2.2 6.1 52 1904 4 MOLECULE: FATTY ACID SYNTHASE SUBUNIT BETA;
1221: 1gh6-A 2.2 2.9 44 114 2 MOLECULE: LARGE T ANTIGEN;
1222: 6nz4-A 2.2 3.2 48 467 15 MOLECULE: YCJX STRESS PROTEIN;
1223: 8yhu-B 2.2 4.2 42 56 7 MOLECULE: TOLL-LIKE RECEPTOR 3;
1224: 8k9t-A 2.2 3.9 50 961 10 MOLECULE: GPI INOSITOL-DEACYLASE,MCHERRY PROTEIN;
1225: 6mzc-I 2.2 3.7 64 338 8 MOLECULE: TRANSCRIPTION INITIATION FACTOR TFIID SUBUNIT 2;
1226: 9b7y-A 2.2 3.5 67 385 7 MOLECULE: TRANSCRIPTIONAL REPRESSOR MCE3R;
1227: 9iz7-A 2.2 3.5 56 2611 16 MOLECULE: SERINE/THREONINE-PROTEIN KINASE TEL1;
1228: 8j0s-d 2.2 3.5 62 445 8 MOLECULE: ATP SYNTHASE SUBUNIT A;
1229: 9b62-G 2.2 3.4 56 517 11 MOLECULE: EXPORTIN-1;
1230: 6n04-B 2.2 3.0 40 366 8 MOLECULE: ABSH3;
1231: 6qeq-A 2.2 3.2 40 111 10 MOLECULE: PCFF;
1232: 3mzo-B 2.2 3.6 61 211 2 MOLECULE: LIN2634 PROTEIN;
1233: 2ols-A 2.2 3.5 62 725 5 MOLECULE: PHOSPHOENOLPYRUVATE SYNTHASE;
1234: 7z6q-c 2.2 3.6 40 121 8 MOLECULE: PHOTOSYSTEM P840 REACTION CENTER, LARGE SUBUNIT;
1235: 8ezj-A 2.2 3.2 59 1285 19 MOLECULE: ARF GUANINE-NUCLEOTIDE EXCHANGE FACTOR 2;
1236: 4n2q-A 2.2 2.9 60 198 2 MOLECULE: THA8 RNA BINDING PROTEIN;
1237: 7pl9-A 2.2 2.9 52 994 4 MOLECULE: RHODOPSIN;
1238: 1w7p-B 2.2 3.9 63 182 10 MOLECULE: VPS22, YPL002C;
1239: 6djs-A 2.2 4.3 59 490 8 MOLECULE: SHORT TRANSIENT RECEPTOR POTENTIAL CHANNEL 3;
1240: 8ppq-a 2.2 3.8 37 147 0 MOLECULE: ENVELOPE PROTEIN E;
1241: 8th8-C 2.2 3.7 49 533 8 MOLECULE: DYNEIN REGULATORY COMPLEX PROTEIN 1/2 N-TERMINAL
1242: 3sdl-B 2.2 3.8 48 97 8 MOLECULE: NON-STRUCTURAL PROTEIN 1;
1243: 7xk3-E 2.2 2.9 51 198 6 MOLECULE: NA(+)-TRANSLOCATING NADH-QUINONE REDUCTASE SUBUNI
1244: 8hpp-C 2.2 2.9 50 86 10 MOLECULE: INTEGRATOR COMPLEX SUBUNIT 3;
1245: 7xad-C 2.2 3.4 50 96 16 MOLECULE: PROGRAMMED CELL DEATH 1 LIGAND 1;
1246: 7x29-B 2.2 3.4 41 1190 5 MOLECULE: SPIKE GLYCOPROTEIN;
1247: 5kkl-B 2.2 4.6 64 838 11 MOLECULE: PUTATIVE POLYCOMB PROTEIN EED;
1248: 3axj-B 2.2 3.7 69 240 9 MOLECULE: GM27569P;
1249: 7q83-D 2.2 3.7 58 156 5 MOLECULE: EXOCYST COMPLEX COMPONENT SEC3;
1250: 8dql-A 2.2 5.2 52 257 6 MOLECULE: SECRETION SYSTEM PROTEIN;
1251: 6al9-B 2.2 3.2 50 91 10 MOLECULE: CHORISMATE MUTASE;
1252: 3zc0-B 2.2 3.2 52 191 8 MOLECULE: AFTRAX;
1253: 7c9m-C 2.2 3.6 52 260 12 MOLECULE: D-HISTIDINE 2-AMINOBUTANOYLTRANSFERASE;
1254: 4eyy-Q 2.2 2.8 39 188 8 MOLECULE: ICMR;
1255: 4bm5-A 2.2 2.6 45 268 9 MOLECULE: SIMILAR TO CHLOROPLAST INNER MEMBRANE PROTEIN TIC
1256: 8bmw-E 2.2 2.6 45 122 13 MOLECULE: CRISPR-ASSOCIATED SMALL SUBUNIT PROTEIN (TYPE III
1257: 4wzr-B 2.2 3.8 51 513 12 MOLECULE: PUMILIO DOMAIN-CONTAINING PROTEIN KIAA0020;
1258: 5oon-A 2.2 3.0 48 270 6 MOLECULE: UNDECAPRENYL-DIPHOSPHATASE;
1259: 7dsj-A 2.2 3.3 50 363 10 MOLECULE: ANTHRANILATE PHOSPHORIBOSYLTRANSFERASE;
1260: 4glt-A 2.2 3.6 56 208 11 MOLECULE: GLUTATHIONE S-TRANSFERASE-LIKE PROTEIN;
1261: 8amy-A 2.2 2.9 49 85 4 MOLECULE: MU8.1 CONOTOXIN;
1262: 4zi2-C 2.2 3.4 48 131 10 MOLECULE: ADP-RIBOSYLATION FACTOR-LIKE PROTEIN 3;
1263: 2wzk-A 2.2 5.4 57 369 11 MOLECULE: CULLIN-5;
1264: 6t9i-D 2.2 3.6 63 566 10 MOLECULE: TRANSCRIPTION FACTOR SPT20;
1265: 8k1n-C 2.2 3.3 73 530 7 MOLECULE: MULTIDRUG EFFLUX SYSTEM PERMEASE PROTEIN RV1217C;
1266: 4geh-D 2.2 3.1 39 69 3 MOLECULE: PROGRAMMED CELL DEATH PROTEIN 10;
1267: 3l6a-A 2.2 2.5 56 350 11 MOLECULE: EUKARYOTIC TRANSLATION INITIATION FACTOR 4 GAMMA
1268: 7nli-B 2.2 3.0 50 92 14 MOLECULE: TY1 GAG P22;
1269: 3zhe-A 2.2 3.6 54 399 7 MOLECULE: NONSENSE-MEDIATED MRNA DECAY PROTEIN;
1270: 8iwh-g 2.2 3.4 48 120 6 MOLECULE: PHOTOSYSTEM II PROTEIN D1;
1271: 2guz-A 2.2 2.7 40 71 3 MOLECULE: MITOCHONDRIAL IMPORT INNER MEMBRANE TRANSLOCASE S
1272: 6m0w-A 2.2 3.3 51 1032 8 MOLECULE: RNA (72-MER);
1273: 3h36-A 2.2 3.2 50 78 8 MOLECULE: POLYRIBONUCLEOTIDE NUCLEOTIDYLTRANSFERASE;
1274: 5llw-B 2.2 2.7 49 673 8 MOLECULE: DIGUANYLATE CYCLASE (GGDEF) DOMAIN-CONTAINING PRO
1275: 6tg9-D 2.2 2.9 49 69 6 MOLECULE: FORMATE DEHYDROGENASE SUBUNIT ALPHA;
1276: 7b6h-A 2.2 3.1 54 614 2 MOLECULE: TRAFFICKING PROTEIN PARTICLE COMPLEX SUBUNIT 11;
1277: 3c2g-A 2.2 4.0 54 618 0 MOLECULE: SYS-1 PROTEIN;
1278: 4mi2-B 2.2 2.6 40 261 3 MOLECULE: PUTATIVE ENOYL-COA HYDRATASE/ISOMERASE;
1279: 3g7r-B 2.2 3.2 62 202 6 MOLECULE: PUTATIVE TRANSCRIPTIONAL REGULATOR;
1280: 9exv-C 2.2 5.3 46 99 13 MOLECULE: NITROREDUCTASE;
1281: 6pvg-A 2.2 6.4 55 445 7 MOLECULE: FAD MONOOXYGENASE;
1282: 5k8o-B 2.2 4.1 55 425 9 MOLECULE: 5-NITROANTHRANILIC ACID AMINOHYDROLASE;
1283: 8hnc-A 2.2 3.5 66 570 5 MOLECULE: SOLUTE CARRIER ORGANIC ANION TRANSPORTER FAMILY M
1284: 5g5p-B 2.2 3.5 56 455 9 MOLECULE: NUCLEAR MRNA EXPORT PROTEIN SAC3;
1285: 4uis-B 2.2 3.3 46 241 0 MOLECULE: GAMMA-SECRETASE;
1286: 2v6y-A 2.2 3.0 48 75 8 MOLECULE: AAA FAMILY ATPASE, P60 KATANIN;
1287: 1whu-A 2.2 2.4 49 104 10 MOLECULE: POLYNUCLEOTIDE PHOSPHORYLASE; 3'-5' RNA
1288: 3ats-A 2.2 3.0 68 352 9 MOLECULE: PUTATIVE UNCHARACTERIZED PROTEIN;
1289: 5mps-R 2.2 2.8 38 108 8 MOLECULE: YEAST UBC4 GENE FOR UBIQUITIN-CONJUGATING ENZYME;
1290: 6gc1-C 2.2 3.1 57 551 18 MOLECULE: NHL REPEAT-CONTAINING PROTEIN 2;
1291: 9gm6-B 2.2 4.6 57 1148 9 MOLECULE: CHROMOSOME PARTITION PROTEIN MUKF;
1292: 4yim-B 2.2 3.0 52 586 2 MOLECULE: PUTATIVE SOLUBLE LYTIC MUREIN TRANSGLYCOSYLASE;
1293: 6i93-A 2.2 3.2 53 285 8 MOLECULE: RIBONUCLEOTIDE REDUCTASE SMALL SUBUNIT;
1294: 1zp6-A 2.2 3.8 51 176 4 MOLECULE: HYPOTHETICAL PROTEIN ATU3015;
1295: 8eau-e 2.2 3.0 40 72 3 MOLECULE: V-TYPE PROTON ATPASE SUBUNIT A, VACUOLAR ISOFORM;
1296: 6xiv-A 2.2 3.5 53 257 8 MOLECULE: REGULATORY PROTEIN RNS;
1297: 4af8-A 2.2 3.5 42 333 12 MOLECULE: METACASPASE MCA2;
1298: 5hw4-A 2.2 3.7 44 229 0 MOLECULE: RIBOSOMAL RNA SMALL SUBUNIT METHYLTRANSFERASE I;
1299: 6k0b-G 2.2 3.3 45 120 9 MOLECULE: RIBONUCLEASE P PROTEIN COMPONENT 2;
1300: 4ayb-Q 2.2 3.0 38 50 3 MOLECULE: DNA-DIRECTED RNA POLYMERASE;
1301: 5tzp-A 2.2 2.6 45 138 9 MOLECULE: BCL-2-LIKE PROTEIN FPV039;
1302: 6cgh-A 2.2 5.1 49 89 4 MOLECULE: DNAJ HOMOLOG SUBFAMILY C MEMBER 2;
1303: 9f3f-1 2.2 4.0 63 751 3 MOLECULE: NUCLEAR CAP BINDING COMPLEX SUBUNIT CBP110;
1304: 7nyw-A 2.2 2.6 49 685 18 MOLECULE: CHROMOSOME PARTITION PROTEIN MUKB;
1305: 6e6y-A 2.2 3.5 46 268 11 MOLECULE: DIECKMANN CYCLASE, NCMC;
1306: 2x2v-A 2.2 3.1 41 69 5 MOLECULE: ATP SYNTHASE SUBUNIT C;
1307: 7a0m-B 2.2 3.2 56 364 7 MOLECULE: TSC1 N-TERMINAL DOMAIN;
1308: 2kjg-A 2.2 2.5 49 99 4 MOLECULE: ARCHAEAL PROTEIN SSO6904;
1309: 7bu0-A 2.2 3.0 50 407 12 MOLECULE: UNCHARACTERIZED PROTEIN;
1310: 8e6v-A 2.2 3.9 57 707 5 MOLECULE: TRANSIENT RECEPTOR POTENTIAL CATION CHANNEL SUBFA
1311: 5iz5-A 2.2 3.4 49 757 10 MOLECULE: CYTOSOLIC PHOSPHOLIPASE A2 DELTA;
1312: 5l4k-P 2.2 3.3 52 456 6 MOLECULE: 26S PROTEASOME NON-ATPASE REGULATORY SUBUNIT 4;
1313: 1zbs-A 2.2 3.1 55 283 2 MOLECULE: HYPOTHETICAL PROTEIN PG1100;
1314: 2mpn-A 2.2 3.1 42 68 5 MOLECULE: INNER MEMBRANE PROTEIN YGAP;
1315: 7t5p-B 2.2 3.3 57 419 9 MOLECULE: SUMO-INTERACTING MOTIF-CONTAINING PROTEIN 1;
1316: 8ay2-A 2.2 3.0 55 400 7 MOLECULE: EXOCYST COMPLEX COMPONENT 4;
1317: 8ijq-A 2.2 3.0 47 264 13 MOLECULE: SPHINGOMYELIN SYNTHASE-RELATED PROTEIN 1;
1318: 8twj-A 2.2 2.6 52 303 10 MOLECULE: AVIRULENCE PROTEIN B;
1319: 4dvy-P 2.2 2.8 53 656 11 MOLECULE: CYTOTOXICITY-ASSOCIATED IMMUNODOMINANT ANTIGEN;
1320: 7eeb-K 2.2 2.7 48 143 8 MOLECULE: ENHANCED GREEN FLUORESCENT PROTEIN,CATION CHANNEL
1321: 7zcv-B 2.2 3.2 54 285 7 MOLECULE: TRANSCRIPTIONAL REGULATOR;
1322: 7ylz-A 2.2 3.2 47 576 15 MOLECULE: HYDROXYAMIDOTRANSFERASE;
1323: 7ccl-C 2.2 2.6 48 147 8 MOLECULE: BCL-2-LIKE PROTEIN 15;
1324: 7el9-A 2.2 3.4 60 1731 3 MOLECULE: RNA-DIRECTED RNA POLYMERASE L;
1325: 8ap7-j 2.2 3.6 43 168 7 MOLECULE: ATP SYNTHASE SUBUNIT A;
1326: 3cit-A 2.2 3.1 46 155 4 MOLECULE: SENSOR HISTIDINE KINASE;
1327: 6swg-B 2.2 2.7 40 74 3 MOLECULE: PERIPHILIN-1;
1328: 5mym-C 2.2 2.5 59 205 5 MOLECULE: HTH-TYPE TRANSCRIPTIONAL REGULATOR ETHR;
1329: 5vyk-C 2.2 3.4 57 203 9 MOLECULE: CHIMERA PROTEIN OF BRS DOMAIN OF BRAF AND CC-SAM
1330: 8p6p-S 2.2 3.2 42 79 10 MOLECULE: 23S RIBOSOMAL RNA;
1331: 6dlm-B 2.2 3.1 41 72 15 MOLECULE: DHD127_A;
1332: 2fmm-E 2.2 2.7 49 118 12 MOLECULE: PROTEIN EMSY;
1333: 8omz-A 2.2 3.7 45 410 7 MOLECULE: URACIL PERMEASE;
1334: 5mpd-Q 2.2 3.2 48 434 6 MOLECULE: 26S PROTEASOME REGULATORY SUBUNIT RPN10;
1335: 8sre-A 2.2 4.0 53 1377 6 MOLECULE: TRPM2 CHANZYME;
1336: 8f72-B 2.2 2.5 42 595 14 MOLECULE: TPR_REGION DOMAIN-CONTAINING PROTEIN;
1337: 8oik-A 2.2 2.9 38 165 8 MOLECULE: PROTEIN SMAUG HOMOLOG 1;
1338: 5vkq-A 2.2 4.1 60 1499 10 MOLECULE: NO MECHANORECEPTOR POTENTIAL C ISOFORM L;
1339: 6tqp-A 2.2 3.2 52 142 4 MOLECULE: 16L PROTEIN;
1340: 7os0-A 2.2 2.8 50 1130 6 MOLECULE: CAS13A;
1341: 3sqi-A 2.2 3.4 45 388 4 MOLECULE: KLLA0E03807P;
1342: 2q1f-A 2.2 3.5 54 991 6 MOLECULE: CHONDROITINASE;
1343: 3jx7-A 2.2 3.1 51 232 16 MOLECULE: ALKYLPURINE DNA GLYCOSYLASE ALKD;
1344: 1s7o-C 2.2 2.4 43 108 7 MOLECULE: HYPOTHETICAL UPF0122 PROTEIN
1345: 3mnl-A 2.2 3.5 64 188 6 MOLECULE: TRANSCRIPTIONAL REGULATORY PROTEIN (PROBABLY TETR
1346: 5yz0-C 2.2 4.2 54 362 4 MOLECULE: SERINE/THREONINE-PROTEIN KINASE ATR;
1347: 8x6g-H 2.2 2.2 42 244 10 MOLECULE: DNA-DIRECTED RNA POLYMERASE SUBUNIT ALPHA;
1348: 7dve-B 2.2 2.6 46 299 7 MOLECULE: 6'''-HYDROXYPAROMOMYCIN C OXIDASE;
1349: 3v97-A 2.2 3.2 50 669 12 MOLECULE: RIBOSOMAL RNA LARGE SUBUNIT METHYLTRANSFERASE L;
1350: 6zz6-D 2.2 4.7 52 1050 10 MOLECULE: STRUCTURAL MAINTENANCE OF CHROMOSOMES PROTEIN 1,S
1351: 3f0c-A 2.2 2.6 49 193 12 MOLECULE: TRANSCRIPTIONAL REGULATOR;
1352: 7cv0-A 2.2 2.2 41 173 17 MOLECULE: TRANSCRIPTIONAL REGULATOR NIAR;
1353: 8h6h-A 2.2 3.4 46 986 4 MOLECULE: CELLODEXTRIN PHOSPHORYLASE;
1354: 2i3o-D 2.2 4.4 66 514 6 MOLECULE: GAMMA-GLUTAMYLTRANSFERASE RELATED PROTEIN;
1355: 3d1n-I 2.2 3.2 47 149 9 MOLECULE: 5'-
1356: 6j05-A 2.2 2.3 49 101 10 MOLECULE: TRANSCRIPTIONAL REGULATOR ARSR;
1357: 5nx9-D 2.2 3.5 45 477 0 MOLECULE: ADENYLOSUCCINATE LYASE;
1358: 6sl1-A 2.2 4.0 50 2651 8 MOLECULE: SERINE/THREONINE-PROTEIN KINASE TEL1;
1359: 7o3d-A 2.2 3.7 47 709 2 MOLECULE: TRANSCRIPTION ELONGATION FACTOR SPT6;
1360: 5sva-V 2.2 3.6 38 85 8 MOLECULE: DNA-DIRECTED RNA POLYMERASE II SUBUNIT RPB1;
1361: 8b4h-C 2.2 2.5 38 362 8 MOLECULE: PUTATIVE TRANSPOSASE FOR INSERTION SEQUENCE ELEME
1362: 7zl9-A 2.2 2.5 40 398 3 MOLECULE: HYDROXYCARBOXYLIC ACID RECEPTOR 2,SOLUBLE CYTOCHR
1363: 6oiw-A 2.2 4.2 41 504 7 MOLECULE: DEOXYGUANOSINETRIPHOSPHATE TRIPHOSPHOHYDROLASE;
1364: 6g49-A 2.2 3.0 42 288 2 MOLECULE: PROTEIN-GLUTAMINE GAMMA-GLUTAMYLTRANSFERASE;
1365: 8gj9-B 2.2 2.8 43 64 9 MOLECULE: RAD51C;
1366: 8eaw-a 2.2 3.4 48 287 4 MOLECULE: CAPSID PROTEIN;
1367: 8hdl-A 2.2 3.0 43 261 7 MOLECULE: TRANS-PRENYLTRANSFERASE;
1368: 6nd4-O 2.2 4.5 55 832 11 MOLECULE: ETS RRNA;
1369: 8tw7-2 2.2 3.5 44 339 0 MOLECULE: REPLICATION FACTOR C SUBUNIT 5;
1370: 7wa4-A 2.2 4.6 52 529 6 MOLECULE: PROTEIN GIGANTEA;
1371: 2ezl-A 2.2 3.0 52 99 8 MOLECULE: TRANSPOSASE;
1372: 3ziy-A 2.2 2.9 51 457 8 MOLECULE: COPPER-CONTAINING NITRITE REDUCTASE;
1373: 6nf1-A 2.2 3.6 58 550 7 MOLECULE: PROTO-ONCOGENE VAV;
1374: 9dec-A 2.2 7.0 47 82 4 MOLECULE: D9-THREADED;
1375: 8sfo-A 2.2 3.3 52 1240 12 MOLECULE: CRISPR-ASSOCIATED ENDONUCLEASE CAS12A;
1376: 8age-H 2.2 4.2 41 133 10 MOLECULE: DOLICHYL-DIPHOSPHOOLIGOSACCHARIDE--PROTEIN
1377: 5xyv-C 2.2 3.6 42 52 2 MOLECULE: RHINO;
1378: 7t5q-J 2.2 2.6 40 291 8 MOLECULE: ACTIN-RELATED PROTEIN 3;
1379: 7f4u-B 2.2 3.4 53 690 6 MOLECULE: TELOMERE LENGTH REGULATION PROTEIN TEL2 HOMOLOG;
1380: 9dum-H 2.2 3.8 43 710 5 MOLECULE: WD REPEAT-CONTAINING PROTEIN 18;
1381: 1iuf-A 2.2 2.9 54 144 11 MOLECULE: CENTROMERE ABP1 PROTEIN;
1382: 7sol-A 2.2 3.4 51 1011 8 MOLECULE: UBIQUITIN-LIKE MODIFIER-ACTIVATING ENZYME 6;
1383: 2h27-A 2.2 2.2 43 71 7 MOLECULE: 5'-D(*CP*CP*CP*GP*GP*AP*AP*CP*TP*TP*CP*G)-3';
1384: 3msv-A 2.2 3.6 50 352 4 MOLECULE: NUCLEAR IMPORT ADAPTOR, NRO1;
1385: 4u8u-G 2.2 3.3 40 151 0 MOLECULE: GLOBIN A CHAIN;
1386: 8wnd-A 2.2 4.8 55 1062 7 MOLECULE: ISOLEUCINE--TRNA LIGASE;
1387: 8gja-F 2.2 2.4 42 342 19 MOLECULE: RAD51C;
1388: 6j6g-v 2.2 2.4 46 722 7 MOLECULE: PRE-MRNA-SPLICING FACTOR 8;
1389: 3wgi-A 2.2 4.4 48 217 15 MOLECULE: REDOX-SENSING TRANSCRIPTIONAL REPRESSOR REX;
1390: 5izo-A 2.2 3.8 42 290 7 MOLECULE: BIFUNCTIONAL OLIGORIBONUCLEASE AND PAP PHOSPHATAS
1391: 5nug-A 2.2 2.5 48 2920 13 MOLECULE: CYTOPLASMIC DYNEIN 1 HEAVY CHAIN 1;
1392: 8k4a-B 2.2 3.0 42 910 0 MOLECULE: VP2;
1393: 3jb9-R 2.2 2.6 43 575 5 MOLECULE: PRE-MRNA-SPLICING FACTOR SPP42;
1394: 4akx-B 2.2 2.5 44 534 11 MOLECULE: SPCU;
1395: 5flv-M 2.2 3.0 47 229 6 MOLECULE: HOMEOBOX PROTEIN NKX-2.5, T-BOX TRANSCRIPTION FAC
1396: 2o8x-A 2.2 2.1 42 61 12 MOLECULE: PROBABLE RNA POLYMERASE SIGMA-C FACTOR;
1397: 8h17-A 2.2 3.1 40 157 8 MOLECULE: TLR1989 PROTEIN;
1398: 7dpa-A 2.2 2.9 44 1642 7 MOLECULE: DEDICATOR OF CYTOKINESIS PROTEIN 5;
1399: 4trb-A 2.2 2.9 48 209 15 MOLECULE: PURINE PHOSPHORIBOSYLTRANSFERASE (GPT-1);
1400: 3nqo-A 2.2 3.3 57 182 11 MOLECULE: MARR-FAMILY TRANSCRIPTIONAL REGULATOR;
1401: 6inw-B 2.2 3.1 51 391 6 MOLECULE: O-METHYLTRANSFERASE LEPI;
1402: 5td6-B 2.2 5.3 48 136 2 MOLECULE: FOG-3 PROTEIN;
1403: 8cli-A 2.2 2.9 46 542 13 MOLECULE: GENERAL TRANSCRIPTION FACTOR 3C POLYPEPTIDE 1;
1404: 6bbp-A 2.2 4.4 54 520 15 MOLECULE: CYTOHESIN-3,ADP-RIBOSYLATION FACTOR 6;
1405: 8ypt-A 2.2 4.0 50 423 6 MOLECULE: MEMBRANE PROTEIN;
1406: 2qiw-A 2.2 3.1 48 255 10 MOLECULE: PEP PHOSPHONOMUTASE;
1407: 3vep-H 2.2 2.2 43 71 7 MOLECULE: UNCHARACTERIZED PROTEIN RV3413C/MT3522;
1408: 2k5s-A 2.2 3.1 48 73 13 MOLECULE: MODULATING PROTEIN YMOA;
1409: 7zu0-E 2.2 3.3 54 343 9 MOLECULE: E3 UBIQUITIN-PROTEIN LIGASE PEP5;
1410: 1rjg-A 2.2 5.2 59 292 7 MOLECULE: CARBOXY METHYL TRANSFERASE FOR PROTEIN
1411: 8k0b-A 2.2 3.3 41 689 10 MOLECULE: CALCIUM PERMEABLE STRESS-GATED CATION CHANNEL 1;
1412: 7sh3-A 2.2 2.9 44 63 9 MOLECULE: SYNTHETIC VIRB8 MINIPROTEIN BINDER;
1413: 7nwu-B 2.2 3.4 56 249 13 MOLECULE: REGULATOR OF NONSENSE TRANSCRIPTS 3B;
1414: 4r0g-A 2.2 2.8 46 253 13 MOLECULE: UNCHARACTERIZED PROTEIN;
1415: 6hd8-B 2.2 3.3 49 232 6 MOLECULE: NANOBODY,MALTOSE/MALTODEXTRIN-BINDING PERIPLASMIC
1416: 9exk-A 2.2 4.0 50 1000 0 MOLECULE: DE NOVO DESIGNED PROTEIN K12;
1417: 8vej-B 2.2 3.8 45 242 16 MOLECULE: CHD_BUTTRESS;
1418: 5trd-A 2.2 2.5 51 219 12 MOLECULE: RIBOFLAVIN KINASE;
1419: 6rfq-2 2.2 2.8 46 469 9 MOLECULE: SUBUNIT NUAM OF NADH:UBIQUINONE OXIDOREDUCTASE (C
1420: 8qa9-C 2.2 3.1 43 107 9 MOLECULE: TRANSCRIPTIONAL REPRESSOR PROTEIN KORB;
1421: 5dfz-B 2.2 3.5 54 1224 6 MOLECULE: VACUOLAR PROTEIN SORTING-ASSOCIATED PROTEIN 38;
1422: 4k6j-A 2.2 4.5 64 497 5 MOLECULE: WINGS APART-LIKE PROTEIN HOMOLOG;
1423: 8k74-A 2.1 3.4 50 327 4 MOLECULE: ALKANAL MONOOXYGENASE ALPHA CHAIN;
1424: 6zu9-M 2.1 2.3 46 82 9 MOLECULE: 18S RIBOSOMAL RNA;
1425: 8dh9-D 2.1 3.0 41 146 2 MOLECULE: LEPTIN RECEPTOR;
1426: 3nrw-A 2.1 4.3 52 104 4 MOLECULE: PHAGE INTEGRASE/SITE-SPECIFIC RECOMBINASE;
1427: 5d68-B 2.1 3.0 61 437 7 MOLECULE: KREV INTERACTION TRAPPED PROTEIN 1;
1428: 4he8-D 2.1 3.5 47 160 9 MOLECULE: NADH-QUINONE OXIDOREDUCTASE SUBUNIT 7;
1429: 8uc6-B 2.1 3.1 49 148 6 MOLECULE: CALPAIN-7;
1430: 2cqu-A 2.1 4.5 57 116 11 MOLECULE: PEROXISOMAL D3,D2-ENOYL-COA ISOMERASE;
1431: 9ce3-C 2.1 4.1 66 616 3 MOLECULE: ISOFORM 4 OF TUBERIN;
1432: 8cww-P 2.1 3.3 62 201 8 MOLECULE: MEIOSIS-SPECIFIC PROTEIN HOP1;
1433: 6g2a-A 2.1 2.3 53 361 8 MOLECULE: [PROTEIN ADP-RIBOSYLARGININE] HYDROLASE;
1434: 8jzc-A 2.1 3.2 44 172 16 MOLECULE: NITRATE REDUCTASE MOLYBDENUM COFACTOR ASSEMBLY CH
1435: 5an3-B 2.1 3.6 53 136 4 MOLECULE: SGT1;
1436: 7zaw-A 2.1 3.1 58 361 5 MOLECULE: GLYPICAN-3;
1437: 7v1n-A 2.1 3.1 48 2344 2 MOLECULE: TOXIN B;
1438: 3wxm-B 2.1 3.1 53 357 9 MOLECULE: ELONGATION FACTOR 1-ALPHA;
1439: 1nig-A 2.1 3.0 55 146 7 MOLECULE: HYPOTHETICAL PROTEIN TA1238;
1440: 6wuh-A 2.1 3.9 59 308 12 MOLECULE: SAM35;
1441: 4asv-A 2.1 2.6 43 79 7 MOLECULE: SMALL GLUTAMINE-RICH TETRATRICOPEPTIDE REPEAT-CON
1442: 8bau-A 2.1 3.6 59 189 3 MOLECULE: NADAR DOMAIN-CONTAINING PROTEIN;
1443: 9b8e-B 2.1 3.4 54 225 4 MOLECULE: CEG10;
1444: 8uz8-B 2.1 2.7 39 60 18 MOLECULE: 2-OXOGLUTARATE:ACCEPTOR OXIDOREDUCTASE;
1445: 9kb1-A 2.1 3.5 52 476 12 MOLECULE: PPONGB;
1446: 5yet-A 2.1 3.5 41 397 5 MOLECULE: UNCHARACTERIZED PROTEIN R354;
1447: 1jlr-A 2.1 3.5 53 235 6 MOLECULE: URACIL PHOSPHORIBOSYLTRANSFERASE;
1448: 1ysm-A 2.1 3.1 37 55 11 MOLECULE: CALCYCLIN-BINDING PROTEIN;
1449: 2gta-A 2.1 5.9 46 98 7 MOLECULE: HYPOTHETICAL PROTEIN YPJD;
1450: 7zu0-F 2.1 2.9 45 112 4 MOLECULE: E3 UBIQUITIN-PROTEIN LIGASE PEP5;
1451: 2n1r-A 2.1 2.9 51 134 6 MOLECULE: MATRIX PROTEIN P15;
1452: 8v32-J 2.1 3.2 46 462 7 MOLECULE: TNSC;
1453: 6f1y-f 2.1 3.1 52 280 4 MOLECULE: CYTOPLASMIC DYNEIN 1 HEAVY CHAIN 1,DYNEIN HEAVY C
1454: 7kpx-C 2.1 4.0 57 1352 9 MOLECULE: MEIOTIC MRNA STABILITY PROTEIN KINASE SSN3;
1455: 4h5y-A 2.1 3.6 51 528 6 MOLECULE: LIDA PROTEIN, SUBSTRATE OF THE DOT/ICM SYSTEM;
1456: 3qml-D 2.1 3.5 54 273 13 MOLECULE: 78 KDA GLUCOSE-REGULATED PROTEIN HOMOLOG;
1457: 8ij1-D 2.1 4.1 64 627 2 MOLECULE: CULLIN-2;
1458: 6r7x-A 2.1 3.4 68 629 7 MOLECULE: ANOCTAMIN-10;
1459: 6nsn-A 2.1 3.3 66 194 11 MOLECULE: TETR FAMILY TRANSCRIPTIONAL REGULATOR CIFR;
1460: 8soi-C 2.1 3.4 47 205 15 MOLECULE: RB1-INDUCIBLE COILED-COIL PROTEIN 1;
1461: 5oxf-C 2.1 3.5 46 601 7 MOLECULE: GTP-BINDING PROTEIN;
1462: 2g8l-B 2.1 5.1 46 286 9 MOLECULE: 287AA LONG HYPOTHETICAL PROTEIN;
1463: 8qa2-A 2.1 3.2 47 215 9 MOLECULE: GAP JUNCTION BETA-2 PROTEIN;
1464: 4hh0-A 2.1 3.5 52 383 10 MOLECULE: APPA PROTEIN;
1465: 6vxm-A 2.1 3.8 47 277 9 MOLECULE: MECHANOSENSITIVE ION CHANNEL PROTEIN 1, MITOCHOND
1466: 4kyw-A 2.1 3.0 47 254 0 MOLECULE: TYPE-2 RESTRICTION ENZYME DPNI;
1467: 8h0m-A 2.1 3.2 46 392 4 MOLECULE: VIOD;
1468: 7jw1-e 2.1 3.3 52 235 0 MOLECULE: CAPSID PROTEINS;
1469: 8ea3-W 2.1 2.5 39 514 15 MOLECULE: TARGET_LE;
1470: 1rkt-A 2.1 3.6 58 204 2 MOLECULE: PROTEIN YFIR;
1471: 9eve-A 2.1 3.4 49 173 8 MOLECULE: NFX1-TYPE ZINC FINGER-CONTAINING PROTEIN 1;
1472: 8v3b-a 2.1 3.0 60 416 7 MOLECULE: O43_129_+4 COMPONENT A;
1473: 3lsg-A 2.1 2.7 49 103 16 MOLECULE: TWO-COMPONENT RESPONSE REGULATOR YESN;
1474: 6iqt-A 2.1 4.6 43 135 5 MOLECULE: CAG PATHOGENICITY ISLAND PROTEIN (CAG10);
1475: 7ep2-A 2.1 4.2 58 286 10 MOLECULE: PROTEIN ZYG-11 HOMOLOG B;
1476: 2qcx-B 2.1 4.1 50 227 6 MOLECULE: TRANSCRIPTIONAL ACTIVATOR TENA;
1477: 6kp3-B 2.1 4.4 52 112 4 MOLECULE: PROGRAMMED CELL DEATH 6-INTERACTING PROTEIN;
1478: 7c6g-A 2.1 3.7 39 420 15 MOLECULE: SUGAR ABC TRANSPORTER, PERIPLASMIC SUGAR-BINDING
1479: 3zni-A 2.1 4.3 49 390 2 MOLECULE: E3 UBIQUITIN-PROTEIN LIGASE CBL-B;
1480: 8p0c-B 2.1 3.4 55 186 7 MOLECULE: NON-STRUCTURAL POLYPROTEIN P200;
1481: 8ttf-A 2.1 2.9 50 388 6 MOLECULE: QUINOLONE RESISTANCE PROTEIN NORA;
1482: 7oqz-A 2.1 2.8 43 237 9 MOLECULE: TRANSMEMBRANE PROTEIN 45A;
1483: 4kqe-A 2.1 8.9 52 597 8 MOLECULE: GLYCINE--TRNA LIGASE;
1484: 6ep3-B 2.1 4.3 46 218 13 MOLECULE: LMO0651 PROTEIN;
1485: 3vep-C 2.1 2.8 40 47 8 MOLECULE: UNCHARACTERIZED PROTEIN RV3413C/MT3522;
1486: 7pde-A 2.1 3.5 70 846 3 MOLECULE: ADENYLATE CYCLASE 9;
1487: 7m2w-F 2.1 3.4 41 674 5 MOLECULE: TUBULIN GAMMA CHAIN;
1488: 9mty-B 2.1 3.7 47 294 11 MOLECULE: TRANSPOSASE IS116/IS110/IS902 C-TERMINAL DOMAIN-C
1489: 7wo9-A 2.1 3.7 53 1581 2 MOLECULE: NUCLEOPORIN NUP188;
1490: 8f2m-D 2.1 3.9 65 434 14 MOLECULE: MAJOR CAPSID PROTEIN;
1491: 5fia-B 2.1 4.8 60 397 8 MOLECULE: LPIR1;
1492: 5fg0-A 2.1 3.7 64 407 3 MOLECULE: E3 UBIQUITIN-PROTEIN LIGASE LISTERIN;
1493: 6sku-A 2.1 2.9 51 785 8 MOLECULE: PHOSPHOCHOLINE TRANSFERASE ANKX;
1494: 9f5y-U 2.1 3.1 40 105 8 MOLECULE: NADH:UBIQUINONE OXIDOREDUCTASE 24 KD SUBUNIT;
1495: 9frx-A 2.1 3.1 42 1080 5 MOLECULE: RETINOL BINDING PROTEIN 3;
1496: 6tc0-C 2.1 3.7 43 994 7 MOLECULE: PROBABLE CYTOSOLIC IRON-SULFUR PROTEIN ASSEMBLY P
1497: 7nnh-X 2.1 3.3 64 637 6 MOLECULE: ERYTHROCYTE MEMBRANE PROTEIN 1;
1498: 2hyj-A 2.1 3.8 67 193 6 MOLECULE: PUTATIVE TETR-FAMILY TRANSCRIPTIONAL REGULATOR;
1499: 8p0w-H 2.1 3.5 52 183 4 MOLECULE: COMM DOMAIN-CONTAINING PROTEIN 1;
1500: 8yxl-A 2.1 3.8 60 699 13 MOLECULE: RNA-DIRECTED RNA POLYMERASE L;
1501: 2fu2-A 2.1 3.2 46 78 4 MOLECULE: HYPOTHETICAL PROTEIN SPY2152;
1502: 7yul-A 2.1 3.1 48 92 8 MOLECULE: BEN DOMAIN-CONTAINING PROTEIN 6;
1503: 4u64-A 2.1 3.5 49 131 6 MOLECULE: TWO COMPONENT HISTIDINE KINASE, GGDEF DOMAIN PROT
1504: 2ygu-F 2.1 3.0 43 118 5 MOLECULE: VENOM ALLERGEN 2;
1505: 5azb-A 2.1 3.0 50 284 4 MOLECULE: PROLIPOPROTEIN DIACYLGLYCERYL TRANSFERASE;
1506: 7x29-A 2.1 3.4 41 991 5 MOLECULE: SPIKE GLYCOPROTEIN;
1507: 5xmk-G 2.1 2.5 36 54 14 MOLECULE: VACUOLAR PROTEIN SORTING-ASSOCIATED PROTEIN 4;
1508: 6zxg-Z 2.1 2.4 45 82 13 MOLECULE: PRE-18S RIBOSOMAL RNA;
1509: 3h1n-B 2.1 3.4 56 242 7 MOLECULE: PROBABLE GLUTATHIONE S-TRANSFERASE;
1510: 8by2-A 2.1 3.8 64 548 3 MOLECULE: GLUTATHIONE-REGULATED POTASSIUM-EFFLUX SYSTEM PRO
1511: 6vbu-2 2.1 2.2 40 659 10 MOLECULE: BARDET-BIEDL SYNDROME 18 PROTEIN;
1512: 8gmh-D 2.1 3.0 40 78 8 MOLECULE: LXG DOMAIN-CONTAINING PROTEIN;
1513: 7rhq-G 2.1 3.6 51 160 6 MOLECULE: PATCHED-1;
1514: 6iie-A 2.1 4.0 47 87 13 MOLECULE: DIACYLGLYCEROL KINASE ALPHA;
1515: 9b3j-G 2.1 3.1 40 231 0 MOLECULE: ATP SYNTHASE SUBUNIT C;
1516: 6uxe-B 2.1 8.7 49 85 10 MOLECULE: CYSTEINE DESULFURASE, MITOCHONDRIAL;
1517: 8j0h-A 2.1 3.0 50 134 10 MOLECULE: UNCHARACTERIZED PROTEIN C4H3.06;
1518: 6ynw-H 2.1 3.0 41 75 5 MOLECULE: SUBUNIT C;
1519: 8d08-D 2.1 2.3 38 67 3 MOLECULE: HALC4_135;
1520: 5n9j-U 2.1 2.9 43 198 12 MOLECULE: MEDIATOR OF RNA POLYMERASE II TRANSCRIPTION SUBUN
1521: 6swu-A 2.1 3.0 51 294 10 MOLECULE: KINESIN LIGHT CHAIN 1,KINESIN LIGHT CHAIN 1,TPR D
1522: 7wf8-B 2.1 2.8 48 128 8 MOLECULE: SORTING NEXIN-25;
1523: 7yzp-C 2.1 2.9 41 448 5 MOLECULE: DNA HAIRPIN (59-MER);
1524: 2l3l-A 2.1 2.7 50 111 8 MOLECULE: TUBULIN-SPECIFIC CHAPERONE C;
1525: 7wej-A 2.1 3.0 47 270 9 MOLECULE: WD REPEAT-CONTAINING PROTEIN 47;
1526: 1knz-A 2.1 3.3 40 154 13 MOLECULE: 5'-R(*UP*GP*AP*CP*C)-3';
1527: 7ml0-1 2.1 3.7 51 367 4 MOLECULE: DNA-DIRECTED RNA POLYMERASE SUBUNIT;
1528: 3t57-A 2.1 2.9 46 288 13 MOLECULE: UDP-N-ACETYLGLUCOSAMINE O-ACYLTRANSFERASE DOMAIN-
1529: 6ez4-A 2.1 3.4 51 135 8 MOLECULE: RNA POLYMERASE II-ASSOCIATED PROTEIN 3;
1530: 1k30-A 2.1 3.4 51 363 4 MOLECULE: GLYCEROL-3-PHOSPHATE ACYLTRANSFERASE;
1531: 8c80-A 2.1 3.6 60 184 10 MOLECULE: PROTEIN ORM1;
1532: 3lxu-X 2.1 3.1 47 1217 6 MOLECULE: TRIPEPTIDYL-PEPTIDASE 2;
1533: 4oph-A 2.1 3.3 43 202 2 MOLECULE: NONSTRUCTURAL PROTEIN 1;
1534: 6c66-A 2.1 6.5 44 511 7 MOLECULE: CRISPR-ASSOCIATED HELICASE, CAS3 FAMILY;
1535: 8j01-A 2.1 3.9 49 354 0 MOLECULE: POTASSIUM VOLTAGE-GATED CHANNEL SUBFAMILY KQT MEM
1536: 7exx-A 2.1 4.2 53 440 9 MOLECULE: DNA PHOSPHOROTHIOATION-DEPENDENT RESTRICTION PROT
1537: 5xn7-B 2.1 3.7 51 551 16 MOLECULE: PUTATIVE RTX-TOXIN;
1538: 9jsz-A 2.1 3.9 54 469 6 MOLECULE: AGO;
1539: 4ckg-A 2.1 3.7 47 368 9 MOLECULE: ARF-GAP WITH COILED-COIL, ANK REPEAT AND PH DOMAI
1540: 7paf-A 2.1 3.0 63 278 3 MOLECULE: NANOBODY;
1541: 3kiz-B 2.1 3.9 65 371 3 MOLECULE: PHOSPHORIBOSYLFORMYLGLYCINAMIDINE CYCLO-LIGASE;
1542: 9nm2-A 2.1 2.2 38 77 11 MOLECULE: CELL DIVISION PROTEIN CRGA;
1543: 6tmh-H 2.1 2.7 41 71 7 MOLECULE: INHIBITOR OF F1;
1544: 3na7-A 2.1 3.7 48 237 4 MOLECULE: HP0958;
1545: 4u5a-B 2.1 7.7 49 184 4 MOLECULE: SPOROZOITE MICRONEME PROTEIN ESSENTIAL FOR CELL T
1546: 4rta-B 2.1 3.6 40 71 13 MOLECULE: PROTEIN DPY-30 HOMOLOG;
1547: 5mlf-A 2.1 3.3 64 203 8 MOLECULE: PROTEIN THF1;
1548: 6ikn-A 2.1 3.2 46 305 9 MOLECULE: GROWTH ARREST-SPECIFIC PROTEIN 7;
1549: 4kyz-A 2.1 2.9 44 167 11 MOLECULE: DESIGNED PROTEIN OR327;
1550: 2etd-A 2.1 3.5 47 141 21 MOLECULE: LEMA PROTEIN;
1551: 1gzs-B 2.1 3.1 50 165 12 MOLECULE: SOPE;
1552: 2js5-A 2.1 4.7 42 71 10 MOLECULE: UNCHARACTERIZED PROTEIN;
1553: 5wtl-C 2.1 3.5 57 260 11 MOLECULE: OMPA FAMILY PROTEIN;
1554: 1cf3-A 2.1 4.5 46 581 11 MOLECULE: PROTEIN (GLUCOSE OXIDASE);
1555: 7sa8-A 2.1 3.9 54 313 11 MOLECULE: ALGINATE LYASE;
1556: 3f8f-A 2.1 3.1 56 114 9 MOLECULE: TRANSCRIPTIONAL REGULATOR, PADR-LIKE FAMILY;
1557: 3fp5-A 2.1 4.4 54 106 7 MOLECULE: ACYL-COA BINDING PROTEIN;
1558: 7zol-B 2.1 2.5 49 1702 16 MOLECULE: CAS7-11;
1559: 4f7z-A 2.1 3.3 54 946 9 MOLECULE: RAP GUANINE NUCLEOTIDE EXCHANGE FACTOR 4;
1560: 3u8p-A 2.1 3.0 47 336 9 MOLECULE: CYTOCHROME B562 INTEGRAL FUSION WITH ENHANCED GRE
1561: 2ns0-A 2.1 2.7 47 85 6 MOLECULE: HYPOTHETICAL PROTEIN;
1562: 2ebi-A 2.1 3.0 49 86 8 MOLECULE: DNA BINDING PROTEIN GT-1;
1563: 7qpr-D 2.1 6.9 53 689 13 MOLECULE: ACT DOMAIN PROTEIN;
1564: 2hqv-A 2.1 1.9 37 172 8 MOLECULE: AGR_C_4470P;
1565: 8q4h-C 2.1 3.7 44 89 0 MOLECULE: TETRACHLOROETHENE REDUCTIVE DEHALOGENASE;
1566: 5ip0-D 2.1 2.9 41 108 20 MOLECULE: PHA GRANULE-ASSOCIATED PROTEIN;
1567: 7ymd-C 2.1 3.1 53 285 9 MOLECULE: NON-STRUCTURAL MAINTENANCE OF CHROMOSOME ELEMENT
1568: 8eki-A 2.1 3.5 49 170 10 MOLECULE: PROTEIN TRANSPORT PROTEIN SEC20;
1569: 7dg2-A 2.1 3.1 45 231 16 MOLECULE: NON-STRUCTURAL MAINTENANCE OF CHROMOSOMES ELEMENT
1570: 1y8m-A 2.1 3.4 47 144 11 MOLECULE: FIS1;
1571: 6n1z-A 2.1 3.6 60 961 7 MOLECULE: IMPORTIN-9;
1572: 8bsh-C 2.1 3.8 55 794 7 MOLECULE: PROTEIN TRANSPORT PROTEIN SEC23;
1573: 7p4a-A 2.1 2.6 49 246 8 MOLECULE: STL;
1574: 6xss-A 2.1 6.1 55 260 5 MOLECULE: C4_NAT_HFUSE-7900;
1575: 8r70-A 2.1 2.7 48 618 6 MOLECULE: HEPARINASE;
1576: 6e8c-A 2.1 2.8 45 135 7 MOLECULE: DOUBLE HOMEOBOX PROTEIN 4;
1577: 8qvx-B 2.1 2.8 41 438 2 MOLECULE: SIGNAL RECOGNITION PARTICLE SUBUNIT SRP68;
1578: 7wnq-A 2.1 5.0 52 368 4 MOLECULE: GUARD CELL S-TYPE ANION CHANNEL SLAC1;
1579: 3jac-A 2.1 4.0 44 918 0 MOLECULE: PIEZO-TYPE MECHANOSENSITIVE ION CHANNEL COMPONENT
1580: 4p9f-A 2.1 2.9 42 212 19 MOLECULE: HTH-TYPE TRANSCRIPTIONAL REGULATOR MCBR;
1581: 7uqt-A 2.1 4.5 50 84 4 MOLECULE: QUORUM SENSING MASTER PROTEIN;
1582: 6h08-B 2.1 3.1 54 297 7 MOLECULE: CYTOCHROME C PEROXIDASE, MITOCHONDRIAL;
1583: 6tdw-H 2.1 3.7 45 249 9 MOLECULE: ATPTB1;
1584: 5hax-A 2.1 2.6 49 698 14 MOLECULE: NUCLEOPORIN NUP170;
1585: 7z42-B 2.1 2.1 43 754 7 MOLECULE: POLYMERASE ACIDIC PROTEIN;
1586: 8x4k-A 2.1 3.6 60 452 5 MOLECULE: SUBVERSION OF EUKARYOTIC TRAFFIC PROTEIN A;
1587: 7jzl-E 2.1 2.6 36 55 6 MOLECULE: SPIKE GLYCOPROTEIN;
1588: 3kdw-A 2.1 7.5 45 206 9 MOLECULE: PUTATIVE SUGAR BINDING PROTEIN;
1589: 6g7c-C 2.1 4.4 47 239 4 MOLECULE: IMPA-RELATED DOMAIN PROTEIN;
1590: 6s8f-F 2.1 2.6 43 2571 7 MOLECULE: SERINE/THREONINE-PROTEIN KINASE TEL1,SERINE/THREO
1591: 6ofc-B 2.1 2.7 48 670 2 MOLECULE: GLUTAMINE-DEPENDENT NAD(+) SYNTHETASE;
1592: 8ibw-C 2.1 3.3 50 922 4 MOLECULE: DNA (60-MER);
1593: 8dh3-E 2.1 4.0 46 825 0 MOLECULE: T7 RNA POLYMERASE;
1594: 2eth-A 2.1 3.1 53 141 17 MOLECULE: TRANSCRIPTIONAL REGULATOR, PUTATIVE, MAR FAMILY;
1595: 5v8f-6 2.1 3.0 47 692 9 MOLECULE: DNA REPLICATION LICENSING FACTOR MCM2;
1596: 3dye-A 2.1 6.2 44 302 11 MOLECULE: D7 PROTEIN;
1597: 4nqa-I 2.1 2.8 49 385 8 MOLECULE: RETINOIC ACID RECEPTOR RXR-ALPHA;
1598: 8umy-A 2.1 3.0 56 546 4 MOLECULE: CHROMOSOME TRANSMISSION FIDELITY PROTEIN 18 HOMOL
1599: 8wzb-E 2.1 3.5 41 201 10 MOLECULE: DPY30 DOMAIN CONTAINING 2;
1600: 6r7f-A 2.1 3.4 47 433 4 MOLECULE: COP9 SIGNALOSOME COMPLEX SUBUNIT 1;
1601: 8c81-B 2.1 3.9 40 539 3 MOLECULE: PROTEIN ORM1;
1602: 6mj1-A 2.1 3.4 56 200 5 MOLECULE: PROBABLE HTH-TYPE TRANSCRIPTIONAL REGULATOR YTTP;
1603: 8yab-A 2.1 3.5 49 671 6 MOLECULE: AP-5 COMPLEX SUBUNIT ZETA-1;
1604: 8kfh-A 2.1 3.1 41 160 2 MOLECULE: MYOGLOBIN;
1605: 1sh0-B 2.1 2.8 41 503 10 MOLECULE: RNA POLYMERASE;
1606: 6wq2-A 2.1 4.7 44 154 5 MOLECULE: A-DNA;
1607: 6rd4-4 2.1 5.2 45 290 7 MOLECULE: ASA-10: POLYTOMELLA F-ATP SYNTHASE ASSOCIATED SUB
1608: 6c0g-A 2.1 3.2 44 114 11 MOLECULE: LYSINOALANINE SYNTHASE;
1609: 2w3c-A 2.1 3.5 48 551 6 MOLECULE: GENERAL VESICULAR TRANSPORT FACTOR P115;
1610: 8v0h-A 2.1 3.7 46 130 11 MOLECULE: SERINE PROTEASE SUBUNIT NS2B;
1611: 2pl2-A 2.1 3.6 52 194 4 MOLECULE: HYPOTHETICAL CONSERVED PROTEIN TTC0263;
1612: 7ea3-J 2.1 4.6 46 883 9 MOLECULE: TRAPP-ASSOCIATED PROTEIN TCA17;
1613: 3s5r-A 2.1 2.4 42 197 0 MOLECULE: TRANSCRIPTIONAL REGULATOR TETR FAMILY;
1614: 5a6c-B 2.1 3.2 53 369 4 MOLECULE: G-PROTEIN-SIGNALING MODULATOR 2, AFADIN;
1615: 2nn4-A 2.1 3.1 40 62 13 MOLECULE: HYPOTHETICAL PROTEIN YQGQ;
1616: 1n93-X 2.1 3.2 47 335 2 MOLECULE: P40 NUCLEOPROTEIN;
1617: 7csp-A 2.1 3.4 58 455 10 MOLECULE: RHO GUANINE NUCLEOTIDE EXCHANGE FACTOR 16;
1618: 8kc4-A 2.1 3.4 47 151 17 MOLECULE: DE NOVO DESIGN PROTEIN -NA05;
1619: 7tt9-A 2.1 2.8 39 116 10 MOLECULE: GROUP 1 TRUNCATED HEMOGLOBIN;
1620: 6ksa-B 2.1 3.8 57 611 12 MOLECULE: ACYL-COA DEHYDROGENASE;
1621: 6t58-A 2.1 2.7 50 524 6 MOLECULE: CELLULAR TUMOR ANTIGEN P53,PROTEIN S100-A4,PROTEI
1622: 8tie-a 2.1 2.9 46 1012 7 MOLECULE: NUCLEOPORIN NUP120;
1623: 8wag-B 2.1 3.2 50 235 2 MOLECULE: PROTEIN CHUP1, CHLOROPLASTIC;
1624: 7faw-A 2.1 3.3 50 84 4 MOLECULE: TRANSCRIPTION ELONGATION FACTOR S-II;
1625: 7r07-F 2.1 2.8 53 600 4 MOLECULE: ABIK;
1626: 5yfp-B 2.1 3.2 55 927 11 MOLECULE: EXOCYST COMPLEX COMPONENT SEC3;
1627: 9esh-N 2.1 4.9 56 1284 4 MOLECULE: PRE-MRNA;
1628: 7mi8-A 2.1 3.4 46 868 4 MOLECULE: FUSION PROTEIN OF DYNEIN AND ENDOLYSIN;
1629: 5jp6-A 2.1 3.8 51 339 6 MOLECULE: PUTATIVE POLYSACCHARIDE DEACETYLASE;
1630: 4alz-A 2.1 3.3 44 194 2 MOLECULE: YOP PROTEINS TRANSLOCATION PROTEIN D;
1631: 3w1h-A 2.1 3.7 43 452 7 MOLECULE: L-SERYL-TRNA(SEC) SELENIUM TRANSFERASE;
1632: 6kvg-A 2.1 2.7 41 256 5 MOLECULE: ORIGIN RECOGNITION COMPLEX SUBUNIT 6;
1633: 8ioi-A 2.1 2.7 47 190 4 MOLECULE: PADR FAMILY TRANSCRIPTIONAL REGULATOR;
1634: 6au8-A 2.1 3.5 55 280 5 MOLECULE: GOLGI TO ER TRAFFIC PROTEIN 4 HOMOLOG;
1635: 5loi-A 2.1 4.4 56 391 9 MOLECULE: RAD26;
1636: 5dlq-B 2.1 3.4 57 1052 7 MOLECULE: EXPORTIN-4;
1637: 6tdv-H 2.1 3.7 45 388 9 MOLECULE: ATPTB1;
1638: 8cmk-A 2.1 3.0 50 913 0 MOLECULE: TRANSPORTIN-3;
1639: 4eac-C 2.1 4.0 49 396 4 MOLECULE: MANNONATE DEHYDRATASE;
1640: 4u7b-A 2.1 2.6 44 342 5 MOLECULE: DNA (25-MER);
1641: 7jsr-A 2.1 2.9 38 1496 8 MOLECULE: NAD-SPECIFIC GLUTAMATE DEHYDROGENASE;
1642: 5dcq-E 2.1 3.5 56 200 5 MOLECULE: ARTIFICIAL REPEAT PROTEINS (ALPHAREP3);
1643: 1rso-B 2.1 3.9 40 56 5 MOLECULE: PRESYNAPTIC PROTEIN SAP97;
1644: 7jzm-A 2.1 2.8 40 64 13 MOLECULE: LCB3;
1645: 5k94-A 2.1 3.2 53 506 6 MOLECULE: MALTOSE-BINDING PERIPLASMIC PROTEIN,PROTEIN TRANS
1646: 5dx9-A 2.1 2.6 41 307 17 MOLECULE: TREHALOSE-6-PHOSPHATE PHOSPHATASE;
1647: 7w1m-D 2.1 3.3 54 967 4 MOLECULE: STRUCTURAL MAINTENANCE OF CHROMOSOMES PROTEIN 1A;
1648: 4otn-A 2.1 3.3 44 123 18 MOLECULE: EUKARYOTIC TRANSLATION INITIATION FACTOR 2-ALPHA
1649: 8yad-C 2.1 3.0 48 1811 8 MOLECULE: SPATACSIN;
1650: 7pp2-A 2.1 3.8 50 442 6 MOLECULE: EXOCYST SUBUNIT EXO70 FAMILY PROTEIN;
1651: 6wjh-A 2.1 2.6 46 227 2 MOLECULE: FUSION PROTEIN OF PCF11 AND MAGE-A11;
1652: 7vpt-A 2.1 4.1 55 469 5 MOLECULE: C. GLABRATA IMPORTIN ALPHA ARM DOMAIN - UPC2 NLS
1653: 7dnu-A 2.1 3.4 49 247 8 MOLECULE: MRNA-DECAPPING PROTEIN G5R;
1654: 3f44-A 2.1 3.0 40 210 8 MOLECULE: PUTATIVE MONOOXYGENASE;
1655: 3zqg-A 2.1 4.0 63 208 5 MOLECULE: TETRACYCLINE REPRESSOR PROTEIN CLASS B FROM TRANS
1656: 8qn8-H 2.1 2.8 44 710 9 MOLECULE: DNA-DIRECTED RNA POLYMERASE SUBUNIT ALPHA;
1657: 5z2c-A 2.1 3.8 53 445 8 MOLECULE: ALPHA-PROTEIN KINASE 1;
1658: 5xt2-B 2.1 2.2 40 204 5 MOLECULE: RESPONSE REGULATOR FIXJ;
1659: 6wgm-A 2.1 3.9 39 305 10 MOLECULE: TRAP-TYPE C4-DICARBOXYLATE TRANSPORT SYSTEM, PERI
1660: 6o3v-B 2.1 3.5 42 831 7 MOLECULE: PROTEIN VP3;
1661: 7tjk-F 2.1 2.5 49 262 6 MOLECULE: ORIGIN RECOGNITION COMPLEX SUBUNIT 1;
1662: 4p3z-A 2.1 2.6 49 292 2 MOLECULE: COPN;
1663: 5xsi-A 2.1 3.1 43 333 5 MOLECULE: PHOSPHODIESTERASE ACTING ON CYCLIC DINUCLEOTIDES;
1664: 7tb3-A 2.1 3.1 51 243 6 MOLECULE: ISOFORM 2 OF CREB-BINDING PROTEIN,FERRITIN HEAVY
1665: 9bc5-F 2.1 3.3 49 480 8 MOLECULE: PROTEIN REP68;
1666: 5fd4-A 2.1 3.3 46 309 13 MOLECULE: COMR;
1667: 6wuc-I 2.1 3.0 52 713 2 MOLECULE: INNER KINETOCHORE SUBUNIT MCM16;
1668: 7tds-A 2.1 3.5 60 290 5 MOLECULE: 34K2 SALIVARY PROTEIN;
1669: 6wt4-A 2.1 2.7 42 147 7 MOLECULE: BACTERIAL STING;
1670: 6jbc-A 2.1 2.7 39 295 10 MOLECULE: PANTOATE KINASE;
1671: 8pmq-2 2.1 2.6 40 355 3 MOLECULE: E3 UBIQUITIN-PROTEIN LIGASE RMD5;
1672: 3r4k-A 2.1 2.8 51 255 12 MOLECULE: TRANSCRIPTIONAL REGULATOR, ICLR FAMILY;
1673: 5eqw-B 2.1 3.4 46 123 2 MOLECULE: PUTATIVE MAJOR COAT PROTEIN;
1674: 4itr-A 2.1 4.6 46 299 2 MOLECULE: ADENOSINE MONOPHOSPHATE-PROTEIN TRANSFERASE AND C
1675: 4cpg-A 2.1 3.1 41 69 7 MOLECULE: SMALL GLUTAMINE-RICH TETRATRICOPEPTIDE REPEAT-CON
1676: 2wte-A 2.1 2.4 46 212 4 MOLECULE: CSA3;
1677: 8b6j-g 2.1 4.6 55 327 7 MOLECULE: PEPTIDASE M16 INACTIVE DOMAIN PROTEIN;
1678: 7e34-B 2.1 2.3 42 142 5 MOLECULE: CYCLIN-DEPENDENT KINASE 2;
1679: 3q4i-A 2.1 3.1 46 204 11 MOLECULE: PHOSPHOHYDROLASE (MUTT/NUDIX FAMILY PROTEIN);
1680: 4l7m-A 2.1 3.6 56 261 13 MOLECULE: PUTATIVE UNCHARACTERIZED PROTEIN;
1681: 5wco-A 2.1 3.7 57 196 11 MOLECULE: NS2;
1682: 3bzk-A 2.1 2.8 48 728 10 MOLECULE: TEX;
1683: 8g53-A 2.1 3.8 49 184 12 MOLECULE: TPR_REGION DOMAIN-CONTAINING PROTEIN;
1684: 8uw3-A 2.1 3.5 44 1265 9 MOLECULE: LINE-1 RETROTRANSPOSABLE ELEMENT ORF2 PROTEIN;
1685: 3add-A 2.1 4.2 40 251 13 MOLECULE: L-SERYL-TRNA(SEC) KINASE;
1686: 4xvi-A 2.1 3.4 49 647 4 MOLECULE: DNA POLYMERASE NU;
1687: 7unh-A 2.1 3.6 46 246 9 MOLECULE: SP2 DESIGNED CHLOROPHYLL DIMER PROTEIN;
1688: 9b3i-A 2.1 3.5 53 944 8 MOLECULE: KAP114 ISOFORM 1;
1689: 8a3t-O 2.1 3.9 48 658 8 MOLECULE: ANAPHASE-PROMOTING COMPLEX SUBUNIT CDC27;
1690: 2y3u-A 2.1 3.6 52 679 4 MOLECULE: COLLAGENASE;
1691: 2da7-A 2.1 3.6 55 71 4 MOLECULE: ZINC FINGER HOMEOBOX PROTEIN 1B;
1692: 5hdt-A 2.1 3.7 55 1085 20 MOLECULE: SISTER CHROMATID COHESION PROTEIN PDS5 HOMOLOG B;
1693: 5kvr-A 2.1 3.2 46 77 4 MOLECULE: PYRUVATE DEHYDROGENASE COMPLEX REPRESSOR;
1694: 5ic8-A 2.1 2.7 39 284 8 MOLECULE: PUTATIVE UNCHARACTERIZED PROTEIN;
1695: 8upb-A 2.1 2.7 42 64 7 MOLECULE: DE NOVO DESIGNED IL-6 MIMETIC;
1696: 6lsu-A 2.1 4.0 51 676 4 MOLECULE: INTRACELLULAR PROTEIN TRANSPORT PROTEIN USO1;
1697: 4r1h-A 2.0 3.3 56 116 4 MOLECULE: LMO0741 PROTEIN;
1698: 2hoe-A 2.0 4.5 65 354 9 MOLECULE: N-ACETYLGLUCOSAMINE KINASE;
1699: 4rxx-A 2.0 3.7 56 426 9 MOLECULE: UBIQUITIN CARBOXYL-TERMINAL HYDROLASE 38;
1700: 2qyw-A 2.0 3.7 50 96 12 MOLECULE: VESICLE TRANSPORT THROUGH INTERACTION WITH T-SNAR
1701: 8hr5-A 2.0 3.1 49 466 4 MOLECULE: TRANSPOSASE;
1702: 8vwk-A 2.0 3.2 49 430 4 MOLECULE: CYTOCHROME P450;
1703: 1gqi-A 2.0 3.4 55 708 5 MOLECULE: ALPHA-GLUCURONIDASE;
1704: 1te5-A 2.0 3.1 49 253 12 MOLECULE: CONSERVED HYPOTHETICAL PROTEIN;
1705: 8agy-A 2.0 3.2 54 346 11 MOLECULE: CORRAMYCIN PHOSPHOTRANSFERASE;
1706: 8sk7-X 2.0 3.1 40 65 10 MOLECULE: HEMAGGLUTININ HA1 CHAIN;
1707: 2fiq-A 2.0 3.6 54 410 7 MOLECULE: PUTATIVE TAGATOSE 6-PHOSPHATE KINASE 1;
1708: 7y9x-A 2.0 2.9 46 1458 22 MOLECULE: CHAT DOMAIN-CONTAINING PROTEIN;
1709: 8f2r-C 2.0 4.0 63 195 11 MOLECULE: COMM DOMAIN-CONTAINING PROTEIN 1;
1710: 3jck-F 2.0 3.2 55 388 11 MOLECULE: 26S PROTEASOME REGULATORY SUBUNIT RPN3;
1711: 6nsj-A 2.0 2.8 46 182 4 MOLECULE: ACID-ACTIVATED UREA CHANNEL;
1712: 6lea-C 2.0 2.8 45 126 4 MOLECULE: FLAGELLAR SECRETION CHAPERONE FLIS;
1713: 8ek4-B 2.0 2.9 49 135 10 MOLECULE: ICE-BINDING PROTEIN TIP-99A;
1714: 7ask-F 2.0 3.6 53 1523 6 MOLECULE: KDDX60;
1715: 8j5f-A 2.0 4.8 54 238 9 MOLECULE: DEOXYADENOSINE/DEOXYCYTIDINE KINASE;
1716: 2khq-A 2.0 4.8 63 110 5 MOLECULE: INTEGRASE;
1717: 8ds9-A 2.0 3.3 49 197 10 MOLECULE: VOLUME-REGULATED ANION CHANNEL SUBUNIT LRRC8A,SOL
1718: 5ejr-A 2.0 3.5 56 500 4 MOLECULE: MYOSIN-I HEAVY CHAIN;
1719: 2e0w-B 2.0 3.5 59 500 3 MOLECULE: GAMMA-GLUTAMYLTRANSPEPTIDASE;
1720: 3geu-A 2.0 3.2 64 189 8 MOLECULE: INTERCELLULAR ADHESION PROTEIN R;
1721: 3cih-A 2.0 3.6 52 714 6 MOLECULE: PUTATIVE ALPHA-RHAMNOSIDASE;
1722: 3va9-A 2.0 3.3 51 127 8 MOLECULE: SENSOR HISTIDINE KINASE;
1723: 1x04-A 2.0 3.2 47 200 9 MOLECULE: SH3-CONTAINING GRB2-LIKE PROTEIN 2;
1724: 6ye4-A 2.0 3.3 50 236 6 MOLECULE: BIOPOLYMER TRANSPORT PROTEIN EXBB;
1725: 9exz-A 2.0 3.8 52 602 19 MOLECULE: DE NOVO PROTEIN P600;
1726: 5gvx-A 2.0 3.1 47 386 9 MOLECULE: TREHALOSE-PHOSPHATE PHOSPHATASE;
1727: 4m5d-A 2.0 3.3 52 1098 10 MOLECULE: U3 SMALL NUCLEOLAR RNA-ASSOCIATED PROTEIN 22;
1728: 2a0u-A 2.0 2.9 54 374 11 MOLECULE: INITIATION FACTOR 2B;
1729: 4b6i-C 2.0 3.3 49 102 10 MOLECULE: SMA2266;
1730: 1t33-A 2.0 3.2 60 220 8 MOLECULE: PUTATIVE TRANSCRIPTIONAL REPRESSOR (TETR/ACRR FAM
1731: 6zuz-A 2.0 3.7 51 90 6 MOLECULE: ELONGIN-A;
1732: 8pbv-A 2.0 2.6 41 116 10 MOLECULE: PROTEIN TURANDOT A;
1733: 8rbk-A 2.0 3.1 57 739 7 MOLECULE: MGC151858 PROTEIN;
1734: 7xyb-G 2.0 2.9 42 168 7 MOLECULE: DNA-DIRECTED RNA POLYMERASE SUBUNIT ALPHA;
1735: 6c96-A 2.0 4.3 56 723 2 MOLECULE: TWO PORE CALCIUM CHANNEL PROTEIN 1;
1736: 3i8b-A 2.0 3.5 65 506 11 MOLECULE: XYLULOSE KINASE;
1737: 7o4i-X 2.0 2.4 41 213 2 MOLECULE: GENERAL TRANSCRIPTION AND DNA REPAIR FACTOR IIH H
1738: 1zvr-A 2.0 3.6 61 514 8 MOLECULE: MYOTUBULARIN-RELATED PROTEIN 2;
1739: 5yma-A 2.0 9.5 56 179 7 MOLECULE: PUTATIVE RRNA PROCESSING PROTEIN;
1740: 8i16-A 2.0 2.9 56 639 11 MOLECULE: CAS12G;
1741: 6c14-B 2.0 3.4 51 164 2 MOLECULE: PROTOCADHERIN-15;
1742: 7wkk-B 2.0 4.1 55 1482 5 MOLECULE: MGC83295 PROTEIN;
1743: 7v2c-d 2.0 3.7 43 175 7 MOLECULE: NADH DEHYDROGENASE [UBIQUINONE] FLAVOPROTEIN 1,
1744: 1al0-4 2.0 3.8 63 146 10 MOLECULE: SCAFFOLDING PROTEIN GPD;
1745: 5o5e-A 2.0 3.3 54 381 2 MOLECULE: UDP-N-ACETYLGLUCOSAMINE--DOLICHYL-PHOSPHATE N-
1746: 6prk-A 2.0 2.9 40 115 5 MOLECULE: RICF;
1747: 3ocj-A 2.0 3.7 55 300 11 MOLECULE: PUTATIVE EXPORTED PROTEIN;
1748: 2omo-A 2.0 2.7 40 105 18 MOLECULE: DUF176;
1749: 8i6v-D 2.0 3.3 56 678 11 MOLECULE: VACUOLAR TRANSPORTER CHAPERONE COMPLEX SUBUNIT 1;
1750: 6eji-A 2.0 2.6 48 360 2 MOLECULE: WLAC PROTEIN;
1751: 8gel-A 2.0 2.7 51 498 12 MOLECULE: SC4;
1752: 8gjg-A 2.0 4.0 55 162 5 MOLECULE: GLUC_A04_0005 BINDER;
1753: 8b7f-A 2.0 2.1 41 368 5 MOLECULE: UBIQUITIN-LIKE PROTEIN SMT3,MKSG;
1754: 7bii-B 2.0 3.8 56 2144 9 MOLECULE: E3 UBIQUITIN-PROTEIN LIGASE HUWE1;
1755: 1a7d-A 2.0 3.2 49 118 12 MOLECULE: MYOHEMERYTHRIN;
1756: 6pon-A 2.0 3.6 46 255 13 MOLECULE: ADHERENCE AND VIRULENCE PROTEIN A;
1757: 8a4b-A 2.0 3.6 47 208 9 MOLECULE: RAB15 EFFECTOR PROTEIN;
1758: 7b9f-D 2.0 3.6 62 485 10 MOLECULE: ECCE5;
1759: 5a1u-G 2.0 2.9 48 811 8 MOLECULE: ADP-RIBOSYLATION FACTOR 1;
1760: 5yys-A 2.0 3.7 50 811 4 MOLECULE: L-FUCOKINASE, L-FUCOSE-1-P GUANYLYLTRANSFERASE;
1761: 4mk6-A 2.0 3.0 63 188 10 MOLECULE: PROBABLE DIHYDROXYACETONE KINASE REGULATOR DHSK_R
1762: 6zpp-A 2.0 3.2 49 157 10 MOLECULE: VIRULENCE FACTOR;
1763: 6ec8-A 2.0 3.4 50 803 6 MOLECULE: LANTIBIOTIC DEHYDRATASE DOMAIN PROTEIN;
1764: 8y9b-A 2.0 2.9 41 65 5 MOLECULE: TOXIN B;
1765: 1y6x-A 2.0 4.1 43 87 2 MOLECULE: PHOSPHORIBOSYL-ATP PYROPHOSPHATASE;
1766: 3npi-A 2.0 3.8 63 213 3 MOLECULE: TETR FAMILY REGULATORY PROTEIN;
1767: 2qlz-B 2.0 4.2 64 220 8 MOLECULE: TRANSCRIPTION FACTOR PF0095;
1768: 6yrf-A 2.0 3.6 55 777 13 MOLECULE: VEGETATIVE INSECTICIDAL PROTEIN;
1769: 1p68-A 2.0 3.5 47 102 4 MOLECULE: DE NOVO DESIGNED PROTEIN S-824;
1770: 8xku-B 2.0 2.9 49 845 8 MOLECULE: PROBABLE INACTIVE ATP-DEPENDENT ZINC METALLOPROTE
1771: 8can-A 2.0 4.2 65 684 14 MOLECULE: BASIC JUVENILE HORMONE-SUPPRESSIBLE PROTEIN 1;
1772: 5nw5-A 2.0 3.8 66 1085 8 MOLECULE: TELOMERE LENGTH REGULATOR PROTEIN RIF1;
1773: 7bkb-e 2.0 3.7 62 411 3 MOLECULE: COB--COM HETERODISULFIDE REDUCTASE IRON-SULFUR SU
1774: 1pj6-A 2.0 3.3 46 829 2 MOLECULE: N,N-DIMETHYLGLYCINE OXIDASE;
1775: 9d43-A 2.0 4.4 51 1189 6 MOLECULE: PROTEIN MSN5;
1776: 8wt9-A 2.0 3.9 50 319 6 MOLECULE: IS621 TRANSPOSASE;
1777: 8bpz-A 2.0 3.3 53 322 4 MOLECULE: SPBETA PROPHAGE-DERIVED UNCHARACTERIZED PROTEIN Y
1778: 6ppl-B 2.0 3.3 60 665 3 MOLECULE: N-ALPHA-ACETYLTRANSFERASE 50;
1779: 7zm7-2 2.0 3.0 43 558 7 MOLECULE: NADH-UBIQUINONE OXIDOREDUCTASE CHAIN 1;
1780: 8sps-M 2.0 3.2 45 49 9 MOLECULE: DNA (168-MER);
1781: 1hlv-A 2.0 3.1 47 131 6 MOLECULE: CENP-B BOX DNA;
1782: 6xr1-A 2.0 4.4 55 513 9 MOLECULE: DTOR_9X57R;
1783: 7aoc-B 2.0 4.5 38 1159 3 MOLECULE: DNA-DIRECTED RNA POLYMERASE I SUBUNIT RPA1;
1784: 2qw5-A 2.0 3.7 53 327 6 MOLECULE: XYLOSE ISOMERASE-LIKE TIM BARREL;
1785: 2yb5-F 2.0 3.2 47 215 4 MOLECULE: PUTATIVE FUSIDIC ACID RESISTANCE PROTEIN;
1786: 6jg8-B 2.0 2.8 47 393 15 MOLECULE: AIMR TRANSCRIPTIONAL REGULATOR;
1787: 5w8n-A 2.0 3.0 50 369 2 MOLECULE: LIPID-A-DISACCHARIDE SYNTHASE;
1788: 4fhn-B 2.0 3.2 46 1022 9 MOLECULE: NUCLEOPORIN NUP37;
1789: 7e8l-A 2.0 5.4 60 119 5 MOLECULE: PUTATIVE CHEMOSENSORY PROTEIN CSP8;
1790: 8k8g-A 2.0 3.5 43 209 7 MOLECULE: DE NOVO DESIGN PROTEIN;
1791: 5mww-A 2.0 2.3 44 76 9 MOLECULE: RNA POLYMERASE SIGMA FACTOR SIGA;
1792: 6lw5-A 2.0 2.8 45 427 9 MOLECULE: SOLUBLE CYTOCHROME B562,N-FORMYL PEPTIDE RECEPTOR
1793: 2qzg-B 2.0 3.4 49 90 12 MOLECULE: CONSERVED UNCHARACTERIZED ARCHAEAL PROTEIN;
1794: 2d1h-A 2.0 2.7 49 102 10 MOLECULE: 109AA LONG HYPOTHETICAL TRANSCRIPTIONAL REGULATOR
1795: 7f52-A 2.0 3.2 52 584 8 MOLECULE: NON-STRUCTURAL PROTEIN 2;
1796: 3s4w-A 2.0 3.6 56 1206 5 MOLECULE: FANCONI ANEMIA GROUP I PROTEIN HOMOLOG;
1797: 6j8l-A 2.0 3.8 54 132 6 MOLECULE: AVH240;
1798: 5o01-A 2.0 3.3 48 254 13 MOLECULE: BKLC (BACTERIAL KINESIN-LIGHT CHAIN-LIKE);
1799: 6elu-A 2.0 3.5 39 193 8 MOLECULE: SERUM RESISTANCE ASSOCIATED; VSG PROTEIN;
1800: 4eyy-R 2.0 3.0 40 59 3 MOLECULE: ICMR;
1801: 7xql-A 2.0 3.0 49 444 12 MOLECULE: ANKYRIN REPEAT-CONTAINING PROTEIN;
1802: 6drh-E 2.0 2.8 50 366 4 MOLECULE: ADP-RIBOSYL-(DINITROGEN REDUCTASE) HYDROLASE;
1803: 6rd4-2 2.0 3.6 50 441 4 MOLECULE: ASA-10: POLYTOMELLA F-ATP SYNTHASE ASSOCIATED SUB
1804: 3dtn-A 2.0 2.6 45 220 4 MOLECULE: PUTATIVE METHYLTRANSFERASE MM_2633;
1805: 8h38-H 2.0 3.1 44 177 5 MOLECULE: COP9 SIGNALOSOME COMPLEX SUBUNIT 1;
1806: 1c0w-C 2.0 2.9 49 175 8 MOLECULE: DNA (5'-
1807: 6plm-B 2.0 3.9 51 752 14 MOLECULE: SIDJ PROTEIN;
1808: 3wky-B 2.0 3.2 52 655 12 MOLECULE: PROPHENOLOXIDASE B;
1809: 5hop-A 2.0 3.3 38 239 13 MOLECULE: LMO0182 PROTEIN;
1810: 8zuh-A 2.0 3.1 48 254 2 MOLECULE: F-BOX ONLY PROTEIN 6;
1811: 2bb6-A 2.0 4.2 49 414 6 MOLECULE: TRANSCOBALAMIN II;
1812: 2xeq-C 2.0 3.5 46 241 2 MOLECULE: PAT1 HOMOLOG 1,;
1813: 3b81-A 2.0 3.4 51 183 8 MOLECULE: TRANSCRIPTIONAL REGULATOR, ACRR FAMILY;
1814: 6bx3-F 2.0 3.1 48 215 6 MOLECULE: HISTONE-LYSINE N-METHYLTRANSFERASE, H3 LYSINE-4 S
1815: 4p1w-A 2.0 3.9 51 72 6 MOLECULE: ATG29;
1816: 6vqr-E 2.0 3.3 47 288 6 MOLECULE: FORMATE-NITRITE TRANSPORTER;
1817: 1xnx-A 2.0 2.8 49 232 4 MOLECULE: CONSTITUTIVE ANDROSTANE RECEPTOR;
1818: 2z99-A 2.0 2.6 47 160 11 MOLECULE: PUTATIVE UNCHARACTERIZED PROTEIN;
1819: 5chs-B 2.0 2.6 44 315 9 MOLECULE: RNA-DIRECTED RNA POLYMERASE L;
1820: 6kwy-c 2.0 3.7 52 1811 4 MOLECULE: PROTEASOME SUBUNIT ALPHA TYPE-2;
1821: 8qgy-B 2.0 2.8 41 809 2 MOLECULE: MITOGEN-ACTIVATED PROTEIN KINASE KINASE KINASE 5;
1822: 7pkq-P 2.0 4.2 58 337 5 MOLECULE: MS35;
1823: 8j56-C 2.0 2.9 42 160 5 MOLECULE: FLAGELLAR TRANSCRIPTIONAL REGULATOR FLHD;
1824: 6cpu-A 2.0 3.1 40 526 13 MOLECULE: PHOSPHODIESTERASE;
# Structural equivalences
1: s001-A 7xvk-B 5 - 17 <=> 539 - 551 (GLU 5 - ALA 17 <=> GLY 599 - LYS 611 )
1: s001-A 7xvk-B 18 - 37 <=> 556 - 575 (PRO 18 - LEU 37 <=> THR 616 - LYS 635 )
1: s001-A 7xvk-B 40 - 50 <=> 576 - 586 (ILE 40 - GLY 50 <=> LYS 636 - LYS 646 )
1: s001-A 7xvk-B 52 - 67 <=> 594 - 609 (SER 52 - ARG 67 <=> SER 654 - TRP 669 )
2: s001-A 3h20-A 1 - 34 <=> 201 - 234 (MET 1 - ALA 34 <=> ARG 218 - ALA 251 )
2: s001-A 3h20-A 35 - 38 <=> 236 - 239 (ASP 35 - GLU 38 <=> ARG 253 - SER 256 )
2: s001-A 3h20-A 43 - 50 <=> 244 - 251 (LYS 43 - GLY 50 <=> GLY 261 - SER 268 )
2: s001-A 3h20-A 52 - 56 <=> 260 - 264 (SER 52 - GLY 56 <=> GLU 279 - ILE 283 )
2: s001-A 3h20-A 57 - 65 <=> 266 - 274 (THR 57 - LEU 65 <=> ARG 285 - LEU 293 )
2: s001-A 3h20-A 66 - 73 <=> 277 - 284 (THR 66 - GLY 73 <=> VAL 296 - LEU 303 )
3: s001-A 4ycz-A 5 - 15 <=> 518 - 528 (GLU 5 - SER 15 <=> GLN 1579 - GLN 1589 )
3: s001-A 4ycz-A 17 - 20 <=> 529 - 532 (ALA 17 - ASN 20 <=> LEU 1590 - ALA 1593 )
3: s001-A 4ycz-A 21 - 39 <=> 534 - 552 (GLN 21 - HIS 39 <=> SER 1595 - ASN 1616 )
3: s001-A 4ycz-A 42 - 46 <=> 557 - 561 (ALA 42 - CYS 46 <=> PHE 1621 - ARG 1625 )
3: s001-A 4ycz-A 48 - 51 <=> 562 - 565 (GLY 48 - LEU 51 <=> LYS 1626 - VAL 1629 )
3: s001-A 4ycz-A 55 - 71 <=> 566 - 582 (LEU 55 - ALA 71 <=> PRO 1630 - SER 1648 )
4: s001-A 1urj-B 5 - 17 <=> 949 - 961 (GLU 5 - ALA 17 <=> SER 1048 - GLY 1060 )
4: s001-A 1urj-B 22 - 36 <=> 962 - 976 (TYR 22 - LYS 36 <=> GLY 1061 - SER 1075 )
4: s001-A 1urj-B 37 - 52 <=> 981 - 996 (LEU 37 - SER 52 <=> THR 1080 - GLU 1095 )
4: s001-A 1urj-B 54 - 66 <=> 997 -1009 (SER 54 - THR 66 <=> TYR 1096 - ALA 1108 )
4: s001-A 1urj-B 67 - 70 <=> 1018 -1021 (ARG 67 - LYS 70 <=> SER 1117 - ALA 1120 )
5: s001-A 2np3-B 1 - 38 <=> 61 - 98 (MET 1 - GLU 38 <=> LEU 82 - SER 119 )
5: s001-A 2np3-B 41 - 50 <=> 111 - 120 (THR 41 - GLY 50 <=> LEU 141 - ALA 150 )
5: s001-A 2np3-B 52 - 67 <=> 136 - 151 (SER 52 - ARG 67 <=> THR 166 - TYR 181 )
5: s001-A 2np3-B 68 - 71 <=> 157 - 160 (ARG 68 - ALA 71 <=> PRO 187 - SER 190 )
5: s001-A 2np3-B 74 - 78 <=> 161 - 165 (LEU 74 - LEU 78 <=> ALA 191 - THR 195 )
6: s001-A 4g3a-B 1 - 15 <=> 163 - 177 (MET 1 - SER 15 <=> LEU 164 - GLY 178 )
6: s001-A 4g3a-B 17 - 48 <=> 178 - 209 (ALA 17 - GLY 48 <=> ASP 179 - UNK 210 )
6: s001-A 4g3a-B 50 - 73 <=> 211 - 234 (GLY 50 - GLY 73 <=> ASP 212 - HIS 235 )
7: s001-A 8whj-A 1 - 15 <=> 156 - 170 (MET 1 - SER 15 <=> THR 1411 - GLN 1425 )
7: s001-A 8whj-A 18 - 21 <=> 174 - 177 (PRO 18 - GLN 21 <=> ASN 1429 - SER 1432 )
7: s001-A 8whj-A 22 - 40 <=> 179 - 197 (TYR 22 - ILE 40 <=> VAL 1434 - GLU 1452 )
7: s001-A 8whj-A 44 - 47 <=> 200 - 203 (ALA 44 - GLU 47 <=> PRO 1455 - SER 1458 )
7: s001-A 8whj-A 50 - 69 <=> 204 - 223 (GLY 50 - LEU 69 <=> GLN 1459 - GLY 1478 )
8: s001-A 8yjb-G 1 - 13 <=> 441 - 453 (MET 1 - ALA 13 <=> GLY 466 - ILE 478 )
8: s001-A 8yjb-G 15 - 51 <=> 454 - 490 (SER 15 - LEU 51 <=> GLY 479 - GLN 515 )
8: s001-A 8yjb-G 57 - 66 <=> 502 - 511 (THR 57 - THR 66 <=> TYR 527 - MET 536 )
8: s001-A 8yjb-G 67 - 70 <=> 756 - 759 (ARG 67 - LYS 70 <=> SER 790 - ARG 793 )
9: s001-A 7st9-E 1 - 35 <=> 257 - 291 (MET 1 - ASP 35 <=> PRO 257 - ALA 291 )
9: s001-A 7st9-E 38 - 50 <=> 292 - 304 (GLU 38 - GLY 50 <=> HIS 292 - THR 304 )
9: s001-A 7st9-E 52 - 55 <=> 325 - 328 (SER 52 - LEU 55 <=> SER 325 - PHE 328 )
9: s001-A 7st9-E 57 - 60 <=> 340 - 343 (THR 57 - SER 60 <=> PHE 340 - GLU 343 )
10: s001-A 6v7b-a 1 - 18 <=> 61 - 78 (MET 1 - PRO 18 <=> ALA 62 - LEU 79 )
10: s001-A 6v7b-a 22 - 39 <=> 80 - 97 (TYR 22 - HIS 39 <=> ASN 81 - GLN 98 )
10: s001-A 6v7b-a 40 - 51 <=> 105 - 116 (ILE 40 - LEU 51 <=> ARG 106 - VAL 117 )
10: s001-A 6v7b-a 55 - 64 <=> 117 - 126 (LEU 55 - ASN 64 <=> ALA 118 - THR 127 )
11: s001-A 5ean-A 1 - 16 <=> 150 - 165 (MET 1 - SER 16 <=> ALA 153 - GLN 168 )
11: s001-A 5ean-A 17 - 20 <=> 167 - 170 (ALA 17 - ASN 20 <=> ALA 170 - GLU 173 )
11: s001-A 5ean-A 21 - 32 <=> 176 - 187 (GLN 21 - LYS 32 <=> ARG 179 - GLU 190 )
11: s001-A 5ean-A 33 - 38 <=> 190 - 195 (TYR 33 - GLU 38 <=> HIS 193 - TYR 198 )
11: s001-A 5ean-A 39 - 51 <=> 198 - 210 (HIS 39 - LEU 51 <=> ASN 201 - GLU 213 )
11: s001-A 5ean-A 61 - 67 <=> 720 - 726 (LYS 61 - ARG 67 <=> ALA 725 - GLU 731 )
12: s001-A 6mzf-Z 1 - 4 <=> 430 - 433 (MET 1 - ASP 4 <=> PHE 478 - LEU 481 )
12: s001-A 6mzf-Z 5 - 19 <=> 435 - 449 (GLU 5 - ARG 19 <=> GLU 483 - PRO 497 )
12: s001-A 6mzf-Z 21 - 35 <=> 450 - 464 (GLN 21 - ASP 35 <=> THR 498 - LYS 512 )
12: s001-A 6mzf-Z 36 - 40 <=> 466 - 470 (LYS 36 - ILE 40 <=> VAL 514 - GLU 518 )
12: s001-A 6mzf-Z 44 - 47 <=> 473 - 476 (ALA 44 - GLU 47 <=> ASP 521 - GLU 524 )
12: s001-A 6mzf-Z 50 - 68 <=> 477 - 495 (GLY 50 - ARG 68 <=> LYS 525 - VAL 543 )
13: s001-A 8r3g-A 18 - 54 <=> 13 - 49 (PRO 18 - SER 54 <=> PRO 13 - ARG 49 )
13: s001-A 8r3g-A 55 - 62 <=> 51 - 58 (LEU 55 - MET 62 <=> LEU 51 - LEU 58 )
13: s001-A 8r3g-A 66 - 70 <=> 73 - 77 (THR 66 - LYS 70 <=> LEU 73 - GLY 77 )
13: s001-A 8r3g-A 74 - 79 <=> 79 - 84 (LEU 74 - LEU 79 <=> GLU 79 - LEU 84 )
14: s001-A 3on2-B 1 - 20 <=> 63 - 82 (MET 1 - ASN 20 <=> SER 66 - HIS 85 )
14: s001-A 3on2-B 21 - 40 <=> 85 - 104 (GLN 21 - ILE 40 <=> ALA 88 - LEU 107 )
14: s001-A 3on2-B 47 - 51 <=> 126 - 130 (GLU 47 - LEU 51 <=> HIS 129 - ASP 133 )
14: s001-A 3on2-B 53 - 71 <=> 152 - 170 (GLN 53 - ALA 71 <=> ARG 155 - GLY 173 )
14: s001-A 3on2-B 72 - 75 <=> 176 - 179 (ALA 72 - ASN 75 <=> ALA 179 - ASP 182 )
15: s001-A 9b85-N 1 - 34 <=> 8 - 41 (MET 1 - ALA 34 <=> VAL 8 - ASN 41 )
15: s001-A 9b85-N 42 - 51 <=> 43 - 52 (ALA 42 - LEU 51 <=> ASP 43 - HIS 52 )
16: s001-A 9j0n-W 1 - 16 <=> 157 - 172 (MET 1 - SER 16 <=> GLN 196 - THR 211 )
16: s001-A 9j0n-W 17 - 20 <=> 174 - 177 (ALA 17 - ASN 20 <=> LEU 213 - GLY 216 )
16: s001-A 9j0n-W 21 - 35 <=> 180 - 194 (GLN 21 - ASP 35 <=> ASN 219 - HIS 233 )
16: s001-A 9j0n-W 37 - 40 <=> 195 - 198 (LEU 37 - ILE 40 <=> GLY 234 - THR 237 )
16: s001-A 9j0n-W 44 - 48 <=> 201 - 205 (ALA 44 - GLY 48 <=> PHE 240 - MET 244 )
16: s001-A 9j0n-W 52 - 67 <=> 219 - 234 (SER 52 - ARG 67 <=> VAL 258 - GLY 273 )
17: s001-A 3aqt-B 2 - 16 <=> 58 - 72 (ASP 2 - SER 16 <=> VAL 81 - GLN 95 )
17: s001-A 3aqt-B 17 - 20 <=> 74 - 77 (ALA 17 - ASN 20 <=> LEU 97 - LEU 100 )
17: s001-A 3aqt-B 21 - 35 <=> 82 - 96 (GLN 21 - ASP 35 <=> GLU 105 - LEU 119 )
17: s001-A 3aqt-B 36 - 40 <=> 100 - 104 (LYS 36 - ILE 40 <=> ILE 123 - PHE 127 )
17: s001-A 3aqt-B 41 - 51 <=> 111 - 121 (THR 41 - LEU 51 <=> ALA 134 - PRO 144 )
17: s001-A 3aqt-B 52 - 64 <=> 145 - 157 (SER 52 - ASN 64 <=> THR 168 - GLN 180 )
17: s001-A 3aqt-B 65 - 68 <=> 159 - 162 (LEU 65 - ARG 68 <=> ALA 182 - ALA 185 )
17: s001-A 3aqt-B 73 - 76 <=> 163 - 166 (GLY 73 - THR 76 <=> ASP 191 - ASP 194 )
18: s001-A 6kkm-E 2 - 14 <=> 2 - 14 (ASP 2 - LEU 14 <=> LEU 18 - GLN 30 )
18: s001-A 6kkm-E 27 - 38 <=> 17 - 28 (HIS 27 - GLU 38 <=> TRP 33 - GLN 44 )
18: s001-A 6kkm-E 39 - 50 <=> 31 - 42 (HIS 39 - GLY 50 <=> GLY 47 - GLY 58 )
18: s001-A 6kkm-E 55 - 73 <=> 44 - 62 (LEU 55 - GLY 73 <=> GLU 60 - GLU 78 )
19: s001-A 8hhe-B 2 - 17 <=> 1 - 16 (ASP 2 - ALA 17 <=> SER 27 - TRP 42 )
19: s001-A 8hhe-B 18 - 21 <=> 18 - 21 (PRO 18 - GLN 21 <=> LYS 44 - GLN 47 )
19: s001-A 8hhe-B 23 - 37 <=> 22 - 36 (THR 23 - LEU 37 <=> LYS 48 - TYR 62 )
19: s001-A 8hhe-B 38 - 41 <=> 40 - 43 (GLU 38 - THR 41 <=> LYS 66 - TYR 69 )
19: s001-A 8hhe-B 43 - 50 <=> 44 - 51 (LYS 43 - GLY 50 <=> PHE 70 - ILE 77 )
19: s001-A 8hhe-B 55 - 62 <=> 65 - 72 (LEU 55 - MET 62 <=> MET 95 - PRO 102 )
19: s001-A 8hhe-B 65 - 68 <=> 75 - 78 (LEU 65 - ARG 68 <=> PHE 105 - ASP 113 )
20: s001-A 6ukj-A 2 - 17 <=> 70 - 85 (ASP 2 - ALA 17 <=> SER 125 - SER 140 )
20: s001-A 6ukj-A 18 - 38 <=> 164 - 184 (PRO 18 - GLU 38 <=> SER 219 - LYS 239 )
20: s001-A 6ukj-A 40 - 50 <=> 185 - 195 (ILE 40 - GLY 50 <=> ILE 240 - SER 250 )
20: s001-A 6ukj-A 52 - 66 <=> 272 - 286 (SER 52 - THR 66 <=> ILE 327 - SER 341 )
21: s001-A 5cwd-A 1 - 18 <=> 3 - 20 (MET 1 - PRO 18 <=> GLU 5 - ASN 22 )
21: s001-A 5cwd-A 22 - 38 <=> 21 - 37 (TYR 22 - GLU 38 <=> ASP 23 - LYS 39 )
21: s001-A 5cwd-A 39 - 50 <=> 40 - 51 (HIS 39 - GLY 50 <=> GLY 42 - CYS 53 )
21: s001-A 5cwd-A 56 - 60 <=> 78 - 82 (GLY 56 - SER 60 <=> ALA 80 - GLY 84 )
22: s001-A 2qeu-B 1 - 17 <=> 56 - 72 (MET 1 - ALA 17 <=> PRO 63 - ASP 79 )
22: s001-A 2qeu-B 22 - 37 <=> 73 - 88 (TYR 22 - LEU 37 <=> GLU 80 - GLY 95 )
22: s001-A 2qeu-B 41 - 50 <=> 90 - 99 (THR 41 - GLY 50 <=> SER 97 - LEU 106 )
22: s001-A 2qeu-B 56 - 71 <=> 118 - 133 (GLY 56 - ALA 71 <=> VAL 125 - THR 140 )
23: s001-A 7dgy-A 2 - 17 <=> 4 - 19 (ASP 2 - ALA 17 <=> GLU 3 - TYR 18 )
23: s001-A 7dgy-A 18 - 39 <=> 25 - 46 (PRO 18 - HIS 39 <=> SER 24 - LYS 45 )
23: s001-A 7dgy-A 41 - 50 <=> 53 - 62 (THR 41 - GLY 50 <=> VAL 52 - LEU 61 )
23: s001-A 7dgy-A 56 - 65 <=> 88 - 97 (GLY 56 - LEU 65 <=> VAL 87 - GLU 96 )
24: s001-A 8i82-B 2 - 18 <=> 114 - 130 (ASP 2 - PRO 18 <=> VAL 114 - ALA 130 )
24: s001-A 8i82-B 20 - 23 <=> 181 - 184 (ASN 20 - THR 23 <=> ILE 181 - ALA 184 )
24: s001-A 8i82-B 24 - 41 <=> 218 - 235 (VAL 24 - THR 41 <=> GLY 218 - PHE 235 )
24: s001-A 8i82-B 43 - 54 <=> 237 - 248 (LYS 43 - SER 54 <=> ASP 237 - ARG 248 )
24: s001-A 8i82-B 55 - 73 <=> 250 - 268 (LEU 55 - GLY 73 <=> MET 250 - SER 268 )
25: s001-A 6hrz-B 1 - 20 <=> 69 - 88 (MET 1 - ASN 20 <=> VAL 68 - ALA 87 )
25: s001-A 6hrz-B 21 - 36 <=> 92 - 107 (GLN 21 - LYS 36 <=> ASP 91 - ASP 106 )
25: s001-A 6hrz-B 40 - 47 <=> 130 - 137 (ILE 40 - GLU 47 <=> VAL 129 - GLY 136 )
25: s001-A 6hrz-B 50 - 53 <=> 138 - 141 (GLY 50 - GLN 53 <=> MET 137 - GLN 140 )
25: s001-A 6hrz-B 54 - 71 <=> 160 - 177 (SER 54 - ALA 71 <=> LEU 159 - THR 176 )
25: s001-A 6hrz-B 72 - 75 <=> 183 - 186 (ALA 72 - ASN 75 <=> ARG 182 - ARG 185 )
26: s001-A 1zk8-A 1 - 36 <=> 57 - 92 (MET 1 - LYS 36 <=> TYR 62 - LYS 97 )
26: s001-A 1zk8-A 37 - 41 <=> 97 - 101 (LEU 37 - THR 41 <=> TYR 102 - PHE 106 )
26: s001-A 1zk8-A 47 - 50 <=> 112 - 115 (GLU 47 - GLY 50 <=> ASP 117 - VAL 120 )
26: s001-A 1zk8-A 52 - 64 <=> 136 - 148 (SER 52 - ASN 64 <=> THR 141 - SER 153 )
26: s001-A 1zk8-A 65 - 68 <=> 150 - 153 (LEU 65 - ARG 68 <=> GLU 155 - GLY 158 )
26: s001-A 1zk8-A 72 - 75 <=> 159 - 162 (ALA 72 - ASN 75 <=> LEU 164 - ASP 167 )
27: s001-A 5y78-A 1 - 17 <=> 69 - 85 (MET 1 - ALA 17 <=> LYS 168 - GLY 184 )
27: s001-A 5y78-A 18 - 38 <=> 159 - 179 (PRO 18 - GLU 38 <=> ILE 258 - LYS 278 )
27: s001-A 5y78-A 39 - 50 <=> 183 - 194 (HIS 39 - GLY 50 <=> THR 282 - THR 293 )
27: s001-A 5y78-A 52 - 62 <=> 241 - 251 (SER 52 - MET 62 <=> ASN 340 - VAL 350 )
28: s001-A 4c8s-B 1 - 17 <=> 371 - 387 (MET 1 - ALA 17 <=> ALA 861 - GLN 877 )
28: s001-A 4c8s-B 22 - 33 <=> 388 - 399 (TYR 22 - TYR 33 <=> ASN 878 - LEU 889 )
28: s001-A 4c8s-B 36 - 39 <=> 400 - 403 (LYS 36 - HIS 39 <=> LYS 890 - ARG 893 )
28: s001-A 4c8s-B 44 - 47 <=> 407 - 410 (ALA 44 - GLU 47 <=> ALA 897 - LYS 900 )
28: s001-A 4c8s-B 49 - 52 <=> 411 - 414 (THR 49 - SER 52 <=> ILE 901 - ARG 904 )
28: s001-A 4c8s-B 53 - 72 <=> 418 - 437 (GLN 53 - ALA 72 <=> PRO 908 - LYS 927 )
29: s001-A 8cws-A 1 - 17 <=> 101 - 117 (MET 1 - ALA 17 <=> VAL 101 - LEU 117 )
29: s001-A 8cws-A 18 - 36 <=> 120 - 138 (PRO 18 - LYS 36 <=> SER 120 - VAL 138 )
29: s001-A 8cws-A 37 - 40 <=> 152 - 155 (LEU 37 - ILE 40 <=> ILE 152 - ILE 155 )
29: s001-A 8cws-A 44 - 51 <=> 158 - 165 (ALA 44 - LEU 51 <=> ARG 158 - GLU 165 )
29: s001-A 8cws-A 52 - 71 <=> 177 - 196 (SER 52 - ALA 71 <=> ILE 177 - GLY 196 )
30: s001-A 6s6h-B 1 - 13 <=> 4 - 16 (MET 1 - ALA 13 <=> VAL 128 - ALA 140 )
30: s001-A 6s6h-B 25 - 38 <=> 19 - 32 (GLU 25 - GLU 38 <=> ASN 143 - GLU 156 )
30: s001-A 6s6h-B 39 - 62 <=> 35 - 58 (HIS 39 - MET 62 <=> GLU 159 - LEU 182 )
31: s001-A 7udk-A 1 - 17 <=> 5 - 21 (MET 1 - ALA 17 <=> ALA 4 - GLY 20 )
31: s001-A 7udk-A 21 - 38 <=> 22 - 39 (GLN 21 - GLU 38 <=> LYS 21 - GLU 38 )
31: s001-A 7udk-A 39 - 42 <=> 47 - 50 (HIS 39 - ALA 42 <=> GLU 46 - PHE 49 )
31: s001-A 7udk-A 44 - 51 <=> 51 - 58 (ALA 44 - LEU 51 <=> LEU 50 - GLN 57 )
31: s001-A 7udk-A 52 - 64 <=> 73 - 85 (SER 52 - ASN 64 <=> ILE 72 - GLY 84 )
32: s001-A 2v57-B 1 - 14 <=> 56 - 69 (MET 1 - LEU 14 <=> ARG 64 - ALA 77 )
32: s001-A 2v57-B 16 - 20 <=> 70 - 74 (SER 16 - ASN 20 <=> ASP 78 - GLY 82 )
32: s001-A 2v57-B 21 - 37 <=> 78 - 94 (GLN 21 - LEU 37 <=> ALA 86 - VAL 102 )
32: s001-A 2v57-B 38 - 41 <=> 96 - 99 (GLU 38 - THR 41 <=> PHE 104 - TYR 107 )
32: s001-A 2v57-B 47 - 51 <=> 115 - 119 (GLU 47 - LEU 51 <=> ILE 123 - ALA 127 )
32: s001-A 2v57-B 54 - 75 <=> 137 - 158 (SER 54 - ASN 75 <=> ALA 147 - ARG 168 )
33: s001-A 5j9q-E 12 - 16 <=> 168 - 172 (GLN 12 - SER 16 <=> LEU 320 - SER 324 )
33: s001-A 5j9q-E 18 - 38 <=> 193 - 213 (PRO 18 - GLU 38 <=> GLY 345 - GLN 365 )
33: s001-A 5j9q-E 39 - 54 <=> 215 - 230 (HIS 39 - SER 54 <=> GLU 367 - THR 382 )
33: s001-A 5j9q-E 55 - 59 <=> 232 - 236 (LEU 55 - PHE 59 <=> ILE 384 - ALA 388 )
33: s001-A 5j9q-E 64 - 70 <=> 251 - 257 (ASN 64 - LYS 70 <=> ILE 403 - ILE 409 )
33: s001-A 5j9q-E 74 - 79 <=> 259 - 264 (LEU 74 - LEU 79 <=> ASP 411 - LEU 416 )
34: s001-A 6z2w-E 1 - 17 <=> 1597 -1613 (MET 1 - ALA 17 <=> LEU 1620 - ALA 1636 )
34: s001-A 6z2w-E 18 - 31 <=> 1615 -1628 (PRO 18 - ILE 31 <=> ASP 1638 - TYR 1651 )
34: s001-A 6z2w-E 33 - 39 <=> 1629 -1635 (TYR 33 - HIS 39 <=> ARG 1652 - ALA 1658 )
34: s001-A 6z2w-E 40 - 51 <=> 1638 -1649 (ILE 40 - LEU 51 <=> VAL 1661 - SER 1672 )
34: s001-A 6z2w-E 52 - 56 <=> 1666 -1670 (SER 52 - GLY 56 <=> THR 1689 - LEU 1693 )
35: s001-A 3zta-A 1 - 19 <=> 24 - 42 (MET 1 - ARG 19 <=> ASN 31 - GLU 49 )
35: s001-A 3zta-A 20 - 23 <=> 46 - 49 (ASN 20 - THR 23 <=> PHE 53 - SER 56 )
35: s001-A 3zta-A 25 - 38 <=> 50 - 63 (GLU 25 - GLU 38 <=> GLU 57 - PHE 70 )
35: s001-A 3zta-A 39 - 42 <=> 67 - 70 (HIS 39 - ALA 42 <=> TYR 74 - GLU 77 )
35: s001-A 3zta-A 44 - 50 <=> 71 - 77 (ALA 44 - GLY 50 <=> VAL 78 - GLU 84 )
[truncated: 13,868 more rows]

## Sheet: Supp. Table 5
Residue (RptR monomer 1)	Residue (RptR monomer 2)	Type of interaction	Inter-atom distance
Leu74 (L74)	Leu69 (L69)	Hydrophobic	3.9 - 4.0 Å
Leu74 (L74)	Ala72 (A72)	Hydrophobic	3.6 – 3.7 Å
Arg68 (R68)	Glu25 (E25)	Electrostatic	2.9 - 4.1 Å
Leu65 (L65)	Val24 (V24)	Hydrophobic	3.9 – 4.5 Å
Supplementary Table 4 – RptR dimerisation interface residues

## Sheet: Supp. Table 6
Protein_ID	Description	pident_to_query_length	pident_to_sequence_length	pident_to_alignment_length	e-value
WP_012543063.1	MULTISPECIES: HTH-like domain-containing protein [Enterobacterales]	0.9114	0.9114	0.9114	1.46803e-46
WP_214453543.1	MULTISPECIES: HTH-like domain-containing protein [Pectobacteriaceae]	0.8987	0.8987	0.8987	2.40633e-46
WP_104924346.1	HTH-like domain-containing protein [Rahnella sikkimica]	0.9114	0.9114	0.9114	3.16656e-46
WP_015872655.1	HTH-like domain-containing protein [Edwardsiella ictaluri]	0.8987	0.8987	0.8987	5.0777e-46
WP_138361590.1	MULTISPECIES: HTH-like domain-containing protein [Enterobacteriaceae]	0.8987	0.8987	0.8987	6.68188e-46
WP_012849883.1	MULTISPECIES: HTH-like domain-containing protein [Edwardsiella]	0.8734	0.8734	0.8734	7.34621e-44
WP_085686759.1	HTH-like domain-containing protein [Lonsdalea populi]	0.8228	0.8228	0.8228	1.17274e-41
WP_024104827.1	HTH-like domain-containing protein [Dickeya dianthicola]	0.8101	0.8101	0.8101	2.29841e-40
WP_208228184.1	HTH-like domain-containing protein [Brenneria izadpanahii]	0.7975	0.7975	0.7975	1.34616e-39
WP_112896330.1	HTH-like domain-containing protein [Photorhabdus bodei]	0.7722	0.7722	0.7722	2.46228e-39
WP_036811456.1	MULTISPECIES: HTH-like domain-containing protein [Photorhabdus]	0.7722	0.7722	0.7722	2.77834e-39
WP_041381254.1	MULTISPECIES: HTH-like domain-containing protein [Photorhabdus]	0.7595	0.7595	0.7595	7.62843e-39
WP_215580285.1	HTH-like domain-containing protein [Methylomonas paludis]	0.7975	0.7975	0.7975	8.51361e-39
WP_262978391.1	MULTISPECIES: HTH-like domain-containing protein [Photorhabdus]	0.7468	0.7468	0.7468	2.1646e-38
WP_217471806.1	HTH-like domain-containing protein [Photorhabdus akhurstii]	0.7595	0.7595	0.7595	2.3375e-38
WP_012729399.1	HTH-like domain-containing protein [Tolumonas auensis]	0.7722	0.7722	0.7722	2.78635e-38
WP_101894857.1	HTH-like domain-containing protein [Ketobacter alkanivorans]	0.7595	0.7595	0.7595	5.38392e-38
WP_065388914.1	HTH-like domain-containing protein [Photorhabdus namnaonensis]	0.7595	0.7595	0.7595	5.44335e-38
WP_188026156.1	HTH-like domain-containing protein [Tolumonas osonensis]	0.7722	0.7722	0.7922	6.85468e-38
WP_002813505.1	HTH-like domain-containing protein [Nitrosococcus oceani]	0.7342	0.7342	0.7342	4.38229e-37
WP_371839276.1	HTH-like domain-containing protein [Microbulbifer epialgicus]	0.7468	0.7468	0.7468	5.89415e-37
WP_229159928.1	HTH-like domain-containing protein [Fluctibacter halophilus]	0.7468	0.7468	0.7468	8.28343e-37
WP_248943074.1	HTH-like domain-containing protein [Shewanella surugensis]	0.7468	0.7468	0.7468	9.44971e-37
WP_345427019.1	HTH-like domain-containing protein [Halioxenophilus aromaticivorans]	0.7342	0.7342	0.7733	1.24337e-36
WP_008486742.1	HTH-like domain-containing protein [Gallaecimonas xiamenensis]	0.7342	0.7342	0.7342	1.29919e-36
WP_184424278.1	HTH-like domain-containing protein [Thalassotalea piscium]	0.7342	0.7342	0.7342	1.46592e-36
WP_377099926.1	HTH-like domain-containing protein [Pseudoalteromonas xiamenensis]	0.7342	0.7342	0.7342	1.86634e-36
WP_154598813.1	MULTISPECIES: HTH-like domain-containing protein [Providencia]	0.7342	0.7342	0.7342	3.41342e-36
WP_053034692.1	MULTISPECIES: HTH-like domain-containing protein [Gammaproteobacteria]	0.7468	0.7468	0.7763	3.52769e-36
WP_376919049.1	HTH-like domain-containing protein [Agaribacter flavus]	0.7468	0.7468	0.7468	3.93697e-36
WP_050185833.1	MULTISPECIES: HTH-like domain-containing protein [Enterobacterales]	0.7215	0.7215	0.75	4.29833e-36
WP_004722063.1	HTH-like domain-containing protein [Yersinia ruckeri]	0.7342	0.7342	0.7632	8.58279e-36
WP_251087355.1	HTH-like domain-containing protein [Spongiibacter taiwanensis]	0.6962	0.6962	0.6962	1.51885e-35
WP_061301084.1	MULTISPECIES: HTH-like domain-containing protein [Enterobacteriaceae]	0.7342	0.7342	0.7632	1.87106e-35
WP_344798726.1	HTH-like domain-containing protein [Litoribacillus peritrichatus]	0.7089	0.7089	0.7368	3.38456e-35
WP_225622520.1	MULTISPECIES: HTH-like domain-containing protein [Pectobacteriaceae]	0.7215	0.7215	0.7215	3.99031e-35
WP_072670319.1	MULTISPECIES: HTH-like domain-containing protein [Vibrio]	0.7215	0.7215	0.7215	4.07887e-35
WP_044058441.1	HTH-like domain-containing protein [Alteromonas australica]	0.7089	0.7089	0.7368	4.70445e-35
WP_067017508.1	HTH-like domain-containing protein [Marinomonas spartinae]	0.7215	0.7215	0.7215	4.86194e-35
WP_251262440.1	HTH-like domain-containing protein [Echinimonas agarilytica]	0.7215	0.7215	0.7215	7.62517e-35
WP_113603043.1	MULTISPECIES: HTH-like domain-containing protein [Gammaproteobacteria]	0.7215	0.7215	0.75	8.50977e-35
WP_126833148.1	HTH-like domain-containing protein [Pseudidiomarina aquimaris]	0.7089	0.7089	0.7368	1.23591e-34
WP_238740852.1	HTH-like domain-containing protein [Psychromonas antarctica]	0.7089	0.7089	0.7089	1.24955e-34
WP_126358398.1	MULTISPECIES: HTH-like domain-containing protein [Cedecea]	0.7089	0.7089	0.7368	1.27728e-34
WP_261843664.1	HTH-like domain-containing protein [Aliamphritea ceti]	0.7215	0.7215	0.75	1.50587e-34
WP_153662903.1	MULTISPECIES: HTH-like domain-containing protein [Shewanella]	0.7215	0.7215	0.7215	2.04765e-34
WP_077339004.1	HTH-like domain-containing protein [Pseudocolwellia agarivorans]	0.6962	0.6962	0.6962	2.23557e-34
WP_420554461.1	HTH-like domain-containing protein [Neptuniibacter marinus]	0.7089	0.7089	0.7368	2.75394e-34
WP_017086799.1	MULTISPECIES: HTH-like domain-containing protein [Gammaproteobacteria]	0.7215	0.7215	0.7215	3.21135e-34
WP_252627956.1	HTH-like domain-containing protein [Aliidiomarina quisquiliarum]	0.7089	0.7089	0.7089	3.42995e-34
WP_188471542.1	HTH-like domain-containing protein [Hafnia psychrotolerans]	0.6962	0.6962	0.7237	5.87285e-34
WP_286256832.1	HTH-like domain-containing protein [Pseudoalteromonas apostichopi]	0.6709	0.6709	0.6974	1.09784e-33
WP_001318412.1	MULTISPECIES: HTH-like domain-containing protein [Enterobacterales]	0.6962	0.6962	0.6962	1.47649e-33
WP_011144773.1	MULTISPECIES: HTH-like domain-containing protein [Photorhabdus]	0.6835	0.6835	0.6835	4.83049e-33
WP_000141034.1	MULTISPECIES: HTH-like domain-containing protein [Escherichia]	0.6835	0.6835	0.6835	1.00768e-32
WP_305894733.1	HTH-like domain-containing protein [Alkalimonas collagenimarina]	0.6709	0.6709	0.6709	1.29701e-32
WP_036780224.1	HTH-like domain-containing protein [Photorhabdus aegyptia]	0.6709	0.6709	0.6709	2.0118e-32
WP_246550615.1	MULTISPECIES: HTH-like domain-containing protein [Photorhabdus]	0.6709	0.6709	0.6709	2.39795e-32
WP_113043117.1	MULTISPECIES: HTH-like domain-containing protein [Photorhabdus]	0.6709	0.6709	0.6709	2.61799e-32
WP_041766482.1	HTH-like domain-containing protein [Psychromonas ingrahamii]	0.6709	0.6709	0.6974	4.28977e-32
WP_262981556.1	HTH-like domain-containing protein [Photorhabdus kleinii]	0.6456	0.6456	0.6456	1.41874e-31
WP_112895447.1	MULTISPECIES: HTH-like domain-containing protein [Photorhabdus]	0.6582	0.6582	0.6582	1.8462e-31
WP_036813453.1	MULTISPECIES: HTH-like domain-containing protein [Photorhabdus]	0.6582	0.6582	0.6582	2.12928e-31
WP_241939272.1	HTH-like domain-containing protein [Buttiauxella ferragutiae]	0.6709	0.6709	0.6709	3.56627e-31
WP_011074351.1	MULTISPECIES: HTH-like domain-containing protein [Shewanella]	0.6329	0.625	0.6944	7.65175e-31
WP_309878258.1	HTH-like domain-containing protein [Buttiauxella selenatireducens]	0.6456	0.622	0.6623	2.56251e-30
WP_390618358.1	HTH-like domain-containing protein [Maricurvus nonylphenolicus]	0.6582	0.6582	0.7324	2.65627e-30
WP_233053519.1	HTH-like domain-containing protein [Motilimonas cestriensis]	0.6582	0.6667	0.7123	4.09456e-30
WP_065389667.1	HTH-like domain-containing protein [Photorhabdus namnaonensis]	0.6329	0.6329	0.6329	5.01936e-30
WP_278183632.1	HTH-like domain-containing protein [Vibrio misgurnus]	0.6582	0.6667	0.7123	9.12152e-30
WP_205159560.1	HTH-like domain-containing protein [Vibrio ulleungensis]	0.6456	0.6538	0.7083	1.14851e-29
WP_188843853.1	MULTISPECIES: HTH-like domain-containing protein [Pseudomonadati]	0.6076	0.6	0.6857	1.971e-28
WP_191143952.1	HTH-like domain-containing protein [Neiella litorisoli]	0.6203	0.6282	0.6806	3.02353e-27
WP_261840043.1	HTH-like domain-containing protein [Vibrio artabrorum]	0.6329	0.641	0.6757	4.58713e-27
WP_069540250.1	MULTISPECIES: HTH-like domain-containing protein [Vibrionaceae]	0.6203	0.6282	0.6806	8.0259e-27
WP_186506417.1	HTH-like domain-containing protein [Neptunicella marina]	0.5949	0.6026	0.6528	8.20392e-27
WP_152429513.1	HTH-like domain-containing protein [Vibrio aquimaris]	0.5949	0.6026	0.6528	9.16161e-26
WP_017035588.1	MULTISPECIES: HTH-like domain-containing protein [Gammaproteobacteria]	0.5949	0.6026	0.6528	2.22728e-25
WP_041412569.1	MULTISPECIES: HTH-like domain-containing protein [Gammaproteobacteria]	0.6076	0.6154	0.6667	2.59689e-25
WP_014358147.1	HTH-like domain-containing protein [Shewanella baltica]	0.6076	0.5647	0.6667	3.67662e-25
WP_223074428.1	MULTISPECIES: HTH-like domain-containing protein [Leclercia]	0.5949	0.6026	0.6528	1.27361e-24
WP_093317411.1	HTH-like domain-containing protein [Thorsellia anophelis]	0.5823	0.5476	0.6133	1.34621e-23
WP_187708603.1	HTH-like domain-containing protein [Sphingomonas sediminicola]	0.519	0.519	0.519	2.72876e-23
WP_264941813.1	HTH-like domain-containing protein [Sphingomonas caeni]	0.5316	0.5316	0.5455	4.93248e-23
WP_261817623.1	HTH-like domain-containing protein [Vibrio gallicus]	0.5443	0.5513	0.589	5.84677e-23
WP_160987562.1	HTH-like domain-containing protein [Novosphingobium silvae]	0.481	0.481	0.5	5.56109e-22
WP_261873265.1	HTH-like domain-containing protein [Vibrio rarus]	0.5316	0.5122	0.5676	1.16464e-21
WP_206454461.1	HTH-like domain-containing protein [Aurantimonas marina]	0.4684	0.4684	0.4933	7.55031e-21
WP_284126502.1	HTH-like domain-containing protein [Parerythrobacter aestuarii]	0.4557	0.4557	0.4675	1.55618e-20
WP_378232083.1	HTH-like domain-containing protein [Aquamicrobium segne]	0.4557	0.4557	0.48	1.95883e-20
WP_202913509.1	HTH-like domain-containing protein, partial [Acuticoccus sediminis]	0.4684	0.4744	0.5362	2.12766e-20
WP_203280979.1	HTH-like domain-containing protein [Mesorhizobium caraganae]	0.4684	0.4684	0.4805	3.69125e-19
WP_347287379.1	HTH-like domain-containing protein [Yanghanlia caeni]	0.481	0.481	0.5135	4.8541e-19
WP_090219093.1	HTH-like domain-containing protein [Litoreibacter janthinus]	0.4557	0.4557	0.5143	6.10957e-19
WP_246616267.1	HTH-like domain-containing protein [Shewanella sairae]	0.5063	0.7018	0.7143	1.39324e-18
WP_026310199.1	HTH-like domain-containing protein [Neomegalonema perideroedes]	0.443	0.443	0.443	1.80695e-18
WP_027676928.1	HTH-like domain-containing protein [Agrobacterium larrymoorei]	0.4177	0.4177	0.5	8.84304e-18
WP_058260717.1	HTH-like domain-containing protein [Thalassovita autumnalis]	0.4304	0.4304	0.5075	9.34072e-18
WP_411643154.1	HTH-like domain-containing protein [Loktanella agnita]	0.4051	0.3478	0.4444	2.57097e-17
WP_041851492.1	MULTISPECIES: HTH-like domain-containing protein [Enterobacteriaceae]	0.4177	0.4125	0.44	7.51225e-17
WP_237345563.1	HTH-like domain-containing protein [Xanthobacter agilis]	0.4051	0.3721	0.4706	7.93031e-16
WP_092820484.1	HTH-like domain-containing protein [Acinetobacter kookii]	0.4177	0.4231	0.4342	1.56165e-15
WP_090086764.1	HTH-like domain-containing protein [Phytobacter palmae]	0.443	0.4375	0.4545	2.28405e-15
WP_338266864.1	HTH-like domain-containing protein [Marinomonas pontica]	0.4051	0.3721	0.5614	4.19564e-14
WP_343194935.1	HTH-like domain-containing protein [Phytobacter palmae]	0.3671	0.3625	0.3919	4.90632e-13
WP_047368854.1	MULTISPECIES: HTH-like domain-containing protein [Enterobacteriaceae]	0.3671	0.3625	0.3919	6.24009e-13
WP_002020314.1	MULTISPECIES: HTH-like domain-containing protein [Gammaproteobacteria]	0.3418	0.5625	0.7105	8.4092e-10
WP_244721814.1	HTH-like domain-containing protein [Hymenobacter cellulosivorans]	0.3165	0.3289	0.4237	6.10863e-07
WP_052754872.1	HTH-like domain-containing protein [Lampropedia cohaerens]	0.2785	0.2245	0.3667	0.000162472
WP_174866628.1	transcription factor [Pectobacterium polaris]	0.9114	0.9114	0.9114	1.87028e-47
WP_012773558.1	MULTISPECIES: hypothetical protein [Pectobacterium]	0.8101	0.8101	0.8101	1.10587e-40
WP_096739394.1	transcription factor [Pseudoalteromonas atlantica]	0.7595	0.7595	0.7595	6.30313e-38
WP_045964924.1	MULTISPECIES: hypothetical protein [Pseudoalteromonas]	0.7595	0.7595	0.7595	3.02906e-37
WP_133038402.1	transcription factor [Shewanella fodinae]	0.7342	0.7342	0.7632	1.1308e-36
WP_027672338.1	hypothetical protein [Rheinheimera baltica]	0.7342	0.7342	0.7632	1.14328e-36
WP_086872896.1	transcription factor [Kosakonia pseudosacchari]	0.7089	0.7089	0.7368	1.47164e-36
WP_000141032.1	MULTISPECIES: hypothetical protein [Enterobacteriaceae]	0.6962	0.6962	0.6962	1.20311e-33
Supplementary Table 6 - webFlaGs output table of 117 RptR homologues (Run 1 + 2)

## Sheet: Supp. Table 7
Cluster	NCBI accession	Description
1(1)	WP_077339003.1	WP_077339003.1 type I restriction-modification system subunit M
1(1)	WP_133038403.1	WP_133038403.1 type I restriction-modification system subunit M
1(1)	WP_024104826.1	WP_024104826.1 type I restriction-modification system subunit M
1(1)	WP_096739395.1	WP_096739395.1 type I restriction-modification system subunit M
1(1)	WP_174866629.1	WP_174866629.1 type I restriction-modification system subunit M
1(1)	WP_101894858.1	WP_101894858.1 type I restriction-modification system subunit M
1(1)	WP_036503462.1	WP_036503462.1 class I SAM-dependent DNA methyltransferase
1(1)	WP_012729400.1	WP_012729400.1 type I restriction-modification system subunit M
1(1)	WP_101894849.1	WP_101894849.1 class I SAM-dependent DNA methyltransferase
1(1)	WP_074026056.1	WP_074026056.1 type I restriction-modification system subunit M
1(1)	WP_008486744.1	WP_008486744.1 MULTISPECIES: class I SAM-dependent DNA methyltransferase
1(1)	WP_045964925.1	WP_045964925.1 MULTISPECIES: class I SAM-dependent DNA methyltransferase
1(1)	WP_015872654.1	WP_015872654.1 type I restriction-modification system subunit M
1(1)	WP_126833147.1	WP_126833147.1 type I restriction-modification system subunit M
1(1)	WP_039313092.1	WP_039313092.1 type I restriction-modification system subunit M
1(1)	WP_067017506.1	WP_067017506.1 type I restriction-modification system subunit M
1(1)	WP_027672339.1	WP_027672339.1 type I restriction-modification system subunit M
1(1)	WP_138361589.1	WP_138361589.1 type I restriction-modification system subunit M
2(1)	WP_037055184.1	WP_037055184.1 restriction endonuclease subunit S
2(1)	WP_074026057.1	WP_074026057.1 restriction endonuclease subunit S
2(1)	WP_253272465.1	WP_253272465.1 restriction endonuclease subunit S
2(1)	WP_008486745.1	WP_008486745.1 restriction endonuclease subunit S
2(1)	WP_138361685.1	WP_138361685.1 restriction endonuclease subunit S
2(1)	WP_158643495.1	WP_158643495.1 restriction endonuclease subunit S
2(1)	WP_024104825.1	WP_024104825.1 restriction endonuclease subunit S
2(1)	WP_101894850.1	WP_101894850.1 restriction endonuclease subunit S
2(1)	WP_254592667.1	WP_254592667.1 restriction endonuclease subunit S
2(1)	WP_051928284.1	WP_051928284.1 restriction endonuclease subunit S
2(1)	WP_077339002.1	WP_077339002.1 restriction endonuclease subunit S
2(1)	WP_096739396.1	WP_096739396.1 restriction endonuclease subunit S
2(1)	WP_126833146.1	WP_126833146.1 restriction endonuclease subunit S
2(1)	WP_045964926.1	WP_045964926.1 MULTISPECIES: restriction endonuclease subunit S
2(1)	WP_067017504.1	WP_067017504.1 restriction endonuclease subunit S
2(1)	WP_226092363.1	WP_226092363.1 restriction endonuclease subunit S
2(1)	WP_133038404.1	WP_133038404.1 restriction endonuclease subunit S
2(1)	WP_012729402.1	WP_012729402.1 restriction endonuclease subunit S
3(1)	WP_027672343.1	WP_027672343.1 SprT family zinc-dependent metalloprotease
3(1)	WP_015872649.1	WP_015872649.1 SprT family zinc-dependent metalloprotease
3(1)	WP_101894862.1	WP_101894862.1 SprT family zinc-dependent metalloprotease
3(1)	WP_024104820.1	WP_024104820.1 SprT family zinc-dependent metalloprotease
3(1)	WP_047365998.1	WP_047365998.1 MULTISPECIES: SprT family zinc-dependent metalloprotease
3(1)	WP_012773552.1	WP_012773552.1 MULTISPECIES: SprT family zinc-dependent metalloprotease
3(1)	WP_126833143.1	WP_126833143.1 SprT family zinc-dependent metalloprotease
3(1)	WP_133038409.1	WP_133038409.1 SprT family zinc-dependent metalloprotease
3(1)	WP_138361585.1	WP_138361585.1 SprT family zinc-dependent metalloprotease
3(1)	WP_245825407.1	WP_245825407.1 SprT family zinc-dependent metalloprotease
3(1)	WP_174866635.1	WP_174866635.1 SprT family zinc-dependent metalloprotease
3(1)	WP_045964933.1	WP_045964933.1 MULTISPECIES: SprT family zinc-dependent metalloprotease
3(1)	WP_245534229.1	WP_245534229.1 SprT family zinc-dependent metalloprotease
3(1)	WP_096739400.1	WP_096739400.1 SprT family zinc-dependent metalloprotease
3(1)	WP_067017498.1	WP_067017498.1 SprT family zinc-dependent metalloprotease
4(1)	WP_101894861.1	WP_101894861.1 HsdR family type I site-specific deoxyribonuclease
4(1)	WP_067017500.1	WP_067017500.1 HsdR family type I site-specific deoxyribonuclease
4(1)	WP_015872650.1	WP_015872650.1 HsdR family type I site-specific deoxyribonuclease
4(1)	WP_024104821.1	WP_024104821.1 HsdR family type I site-specific deoxyribonuclease
4(1)	WP_126833144.1	WP_126833144.1 type I restriction endonuclease subunit R
4(1)	WP_045964931.1	WP_045964931.1 MULTISPECIES: type I restriction endonuclease subunit R
4(1)	WP_027672342.1	WP_027672342.1 type I restriction endonuclease subunit R
4(1)	WP_174866634.1	WP_174866634.1 HsdR family type I site-specific deoxyribonuclease
4(1)	WP_096739399.1	WP_096739399.1 HsdR family type I site-specific deoxyribonuclease
4(1)	WP_039313104.1	WP_039313104.1 HsdR family type I site-specific deoxyribonuclease
4(1)	WP_133038408.1	WP_133038408.1 type I restriction endonuclease subunit R
4(1)	WP_138361586.1	WP_138361586.1 HsdR family type I site-specific deoxyribonuclease
4(1)	WP_321406358.1	WP_321406358.1 HsdR family type I site-specific deoxyribonuclease
4(1)	WP_074026059.1	WP_074026059.1 HsdR family type I site-specific deoxyribonuclease
4(1)	WP_077339000.1	WP_077339000.1 HsdR family type I site-specific deoxyribonuclease
5(1)	WP_041379885.1	WP_041379885.1 MULTISPECIES: RNA-binding domain-containing protein
5(1)	WP_077339001.1	WP_077339001.1 ATP-binding protein
5(1)	WP_027672341.1	WP_027672341.1 putative DNA binding domain-containing protein
5(1)	WP_065388819.1	WP_065388819.1 ATP-binding protein
5(1)	WP_112896308.1	WP_112896308.1 putative DNA binding domain-containing protein
5(1)	WP_049584986.1	WP_049584986.1 RNA-binding domain-containing protein
5(1)	WP_036813449.1	WP_036813449.1 MULTISPECIES: putative DNA binding domain-containing protein
5(1)	WP_053034688.1	WP_053034688.1 MULTISPECIES: putative DNA binding domain-containing protein
6(1)	WP_138361588.1	WP_138361588.1 DUF4433 domain-containing protein
6(1)	WP_045964927.1	WP_045964927.1 MULTISPECIES: DUF4433 domain-containing protein
6(1)	WP_015872652.1	WP_015872652.1 DUF4433 domain-containing protein
6(1)	WP_024104823.1	WP_024104823.1 DUF4433 domain-containing protein
6(1)	WP_174866632.1	WP_174866632.1 DUF4433 domain-containing protein
6(1)	WP_039313098.1	WP_039313098.1 DUF4433 domain-containing protein
6(1)	WP_074026058.1	WP_074026058.1 DUF4433 domain-containing protein
7(1)	WP_024104822.1	WP_024104822.1 macro domain-containing protein
7(1)	WP_138361587.1	WP_138361587.1 macro domain-containing protein
7(1)	WP_015872651.1	WP_015872651.1 macro domain-containing protein
7(1)	WP_174866633.1	WP_174866633.1 macro domain-containing protein
7(1)	WP_039313101.1	WP_039313101.1 macro domain-containing protein
7(1)	WP_045964929.1	WP_045964929.1 MULTISPECIES: macro domain-containing protein
7(1)	WP_047366000.1	WP_047366000.1 MULTISPECIES: macro domain-containing protein
8(1)	WP_175445353.1	WP_175445353.1 AAA family ATPase
8(1)	WP_126833145.1	WP_126833145.1 AAA family ATPase
8(1)	WP_011144772.1	WP_011144772.1 MULTISPECIES: histidinol-phosphatase
8(1)	WP_027672340.1	WP_027672340.1 AAA family ATPase
8(1)	WP_193493160.1	WP_193493160.1 AAA family ATPase
8(1)	WP_205634721.1	WP_205634721.1 DNA repair protein
8(1)	WP_112895446.1	WP_112895446.1 AAA family ATPase
9(1)	WP_074026055.1	WP_074026055.1 integrase arm-type DNA-binding domain-containing protein
9(1)	WP_086872904.1	WP_086872904.1 integrase arm-type DNA-binding domain-containing protein
9(1)	WP_024104830.1	WP_024104830.1 integrase arm-type DNA-binding domain-containing protein
9(1)	WP_039313081.1	WP_039313081.1 tyrosine-type recombinase/integrase
9(1)	WP_138361591.1	WP_138361591.1 integrase arm-type DNA-binding domain-containing protein
9(1)	WP_011770782.1	WP_011770782.1 integrase arm-type DNA-binding domain-containing protein
10(1)	WP_012729403.1	WP_012729403.1 DUF262 domain-containing protein
10(1)	WP_012729404.1	WP_012729404.1 DUF262 domain-containing protein
10(1)	WP_096739397.1	WP_096739397.1 DUF262 domain-containing protein
10(1)	WP_096739398.1	WP_096739398.1 DUF262 domain-containing protein
10(1)	WP_083200962.1	WP_083200962.1 DUF262 domain-containing protein
11(1)	WP_126833156.1	WP_126833156.1 elongation factor Tu
11(1)	WP_065388826.1	WP_065388826.1 selenocysteine-specific translation elongation factor
11(1)	WP_112896304.1	WP_112896304.1 selenocysteine-specific translation elongation factor
11(1)	WP_126833157.1	WP_126833157.1 elongation factor G
11(1)	WP_049584981.1	WP_049584981.1 selenocysteine-specific translation elongation factor
12(1)	WP_000011935.1	WP_000011935.1 MULTISPECIES: carbohydrate kinase family protein
12(1)	WP_000011970.1	WP_000011970.1 carbohydrate kinase family protein
12(1)	WP_000011950.1	WP_000011950.1 MULTISPECIES: carbohydrate kinase family protein
13(3)	WP_000129551.1	WP_000129551.1 MULTISPECIES: class I fructose-bisphosphate aldolase
14(3)	WP_000434038.1	WP_000434038.1 MULTISPECIES: GntR family transcriptional regulator
15(1)	WP_000822262.1	WP_000822262.1 MULTISPECIES: bifunctional hydroxymethylpyrimidine kinase/phosphomethylpyrimidine kinase
15(1)	WP_000822274.1	WP_000822274.1 MULTISPECIES: bifunctional hydroxymethylpyrimidine kinase/phosphomethylpyrimidine kinase
15(1)	WP_000822268.1	WP_000822268.1 bifunctional hydroxymethylpyrimidine kinase/phosphomethylpyrimidine kinase
16(1)	WP_000858498.1	WP_000858498.1 MULTISPECIES: nucleoside permease
16(1)	WP_000858523.1	WP_000858523.1 MULTISPECIES: nucleoside permease
16(1)	WP_000859148.1	WP_000859148.1 nucleoside permease
17(1)	WP_001195576.1	WP_001195576.1 MULTISPECIES: hydroxyethylthiazole kinase
17(1)	WP_001195634.1	WP_001195634.1 hydroxyethylthiazole kinase
17(1)	WP_001195638.1	WP_001195638.1 MULTISPECIES: hydroxyethylthiazole kinase
18(1)	WP_000289803.1	WP_000289803.1 MULTISPECIES: tagatose-bisphosphate aldolase subunit GatY
18(1)	WP_000289788.1	WP_000289788.1 MULTISPECIES: tagatose-bisphosphate aldolase subunit GatY
18(1)	WP_001301486.1	WP_001301486.1 MULTISPECIES: tagatose-bisphosphate aldolase subunit GatY
19(1)	WP_000836936.1	WP_000836936.1 hypothetical protein
19(1)	WP_032161738.1	WP_032161738.1 MULTISPECIES: hypothetical protein
19(1)	WP_000737407.1	WP_000737407.1 MULTISPECIES: hypothetical protein
20(1)	WP_032171552.1	WP_032171552.1 MULTISPECIES: ADP-ribosylglycohydrolase family protein
20(1)	WP_000846217.1	WP_000846217.1 MULTISPECIES: ADP-ribosylglycohydrolase family protein
20(1)	WP_000846238.1	WP_000846238.1 ADP-ribosylglycohydrolase family protein
21(1)	WP_001301907.1	WP_001301907.1 glycoside hydrolase family 25 protein
21(1)	WP_053271953.1	WP_053271953.1 glycoside hydrolase family 25 protein
21(1)	WP_001361580.1	WP_001361580.1 MULTISPECIES: glycoside hydrolase family 25 protein
22(1)	WP_000853841.1	WP_000853841.1 MULTISPECIES: tagatose-bisphosphate aldolase subunit GatZ
22(1)	WP_000853846.1	WP_000853846.1 tagatose-bisphosphate aldolase subunit GatZ
22(1)	WP_053271954.1	WP_053271954.1 tagatose-bisphosphate aldolase subunit GatZ
23(1)	WP_065388821.1	WP_065388821.1 Hcp family type VI secretion system effector
23(1)	WP_112878150.1	WP_112878150.1 MULTISPECIES: Hcp family type VI secretion system effector
23(1)	WP_049584983.1	WP_049584983.1 Hcp family type VI secretion system effector
24(1)	WP_049584979.1	WP_049584979.1 formate dehydrogenase accessory protein FdhE
24(1)	WP_065388828.1	WP_065388828.1 formate dehydrogenase accessory protein FdhE
24(1)	WP_112896302.1	WP_112896302.1 formate dehydrogenase accessory protein FdhE
25(1)	WP_049584980.1	WP_049584980.1 L-seryl-tRNA(Sec) selenium transferase
25(1)	WP_065388827.1	WP_065388827.1 L-seryl-tRNA(Sec) selenium transferase
25(1)	WP_112896303.1	WP_112896303.1 L-seryl-tRNA(Sec) selenium transferase
26(1)	WP_049584982.1	WP_049584982.1 LTA synthase family protein
26(1)	WP_112896329.1	WP_112896329.1 LTA synthase family protein
26(1)	WP_065388825.1	WP_065388825.1 LTA synthase family protein
27(1)	WP_126833150.1	WP_126833150.1 protein kinase
27(1)	WP_011331129.1	WP_011331129.1 hypothetical protein
27(1)	WP_008486741.1	WP_008486741.1 hypothetical protein
28(1)	WP_133038395.1	WP_133038395.1 DeoR family transcriptional regulator
28(1)	WP_044059125.1	WP_044059125.1 DeoR family transcriptional regulator
28(1)	WP_033636886.1	WP_033636886.1 MULTISPECIES: DeoR/GlpR family DNA-binding transcription regulator
29(1)	WP_052364477.1	WP_052364477.1 hypothetical protein
29(1)	WP_133038397.1	WP_133038397.1 TnsA endonuclease N-terminal domain-containing protein
29(1)	WP_052364476.1	WP_052364476.1 TnsA endonuclease N-terminal domain-containing protein
30(1)	WP_049789721.1	WP_049789721.1 MULTISPECIES: hypothetical protein
30(1)	WP_011144776.1	WP_011144776.1 MULTISPECIES: hypothetical protein
30(1)	WP_162120677.1	WP_162120677.1 hypothetical protein
31(1)	WP_039313084.1	WP_039313084.1 helix-turn-helix transcriptional regulator
31(1)	WP_024104829.1	WP_024104829.1 helix-turn-helix transcriptional regulator
31(1)	WP_174866627.1	WP_174866627.1 helix-turn-helix transcriptional regulator
32(1)	WP_012729361.1	WP_012729361.1 HTH-type transcriptional regulator CysB
32(1)	WP_174866636.1	WP_174866636.1 LysR family transcriptional regulator
32(1)	WP_044058439.1	WP_044058439.1 LysR family transcriptional regulator
33(1)	WP_011770775.1	WP_011770775.1 site-specific DNA-methyltransferase
33(1)	WP_198134690.1	WP_198134690.1 hypothetical protein
33(1)	WP_083761765.1	WP_083761765.1 site-specific DNA-methyltransferase
34(1)	WP_039313087.1	WP_039313087.1 hypothetical protein
34(1)	WP_254592666.1	WP_254592666.1 hypothetical protein
34(1)	WP_024104828.1	WP_024104828.1 hypothetical protein
35(1)	WP_275658225.1	WP_275658225.1 hypothetical protein
35(1)	WP_274382186.1	WP_274382186.1 hypothetical protein
35(1)	WP_275658226.1	WP_275658226.1 hypothetical protein
36(2)	WP_000019944.1	WP_000019944.1 MULTISPECIES: Ni(II)/Co(II)-binding transcriptional repressor RcnR
37(1)	WP_000134644.1	WP_000134644.1 MULTISPECIES: nickel/cobalt efflux protein RcnA
37(1)	WP_000134627.1	WP_000134627.1 nickel/cobalt efflux protein RcnA
38(2)	WP_010848517.1	WP_010848517.1 MULTISPECIES: cAMP-activated global transcriptional regulator CRP
39(1)	WP_015872663.1	WP_015872663.1 LPS export ABC transporter permease LptF
39(1)	WP_015872662.1	WP_015872662.1 LPS export ABC transporter permease LptG
40(1)	WP_001273871.1	WP_001273871.1 MULTISPECIES: recombinase family protein
40(1)	WP_032161737.1	WP_032161737.1 MULTISPECIES: recombinase family protein
41(1)	WP_032161741.1	WP_032161741.1 MULTISPECIES: hypothetical protein
41(1)	WP_000594464.1	WP_000594464.1 MULTISPECIES: hypothetical protein
42(1)	WP_008486743.1	WP_008486743.1 MULTISPECIES: DEAD/DEAH box helicase family protein
42(1)	WP_036503460.1	WP_036503460.1 DEAD/DEAH box helicase family protein
43(1)	WP_036769962.1	WP_036769962.1 MULTISPECIES: 50S ribosomal protein L34
43(1)	WP_000831330.1	WP_000831330.1 MULTISPECIES: 50S ribosomal protein L34
44(1)	WP_040149023.1	WP_040149023.1 MULTISPECIES: aminodeoxychorismate synthase component II
44(1)	WP_011144780.1	WP_011144780.1 MULTISPECIES: aminodeoxychorismate synthase component II
45(1)	WP_010376773.1	WP_010376773.1 MULTISPECIES: methyl-accepting chemotaxis protein
45(1)	WP_067017492.1	WP_067017492.1 methyl-accepting chemotaxis protein
46(1)	WP_074525035.1	WP_074525035.1 hypothetical protein
46(1)	WP_075489367.1	WP_075489367.1 hypothetical protein
47(1)	WP_015872648.1	WP_015872648.1 hypothetical protein
47(1)	WP_086872887.1	WP_086872887.1 hypothetical protein
48(1)	WP_086872890.1	WP_086872890.1 AlpA family transcriptional regulator
48(1)	WP_080493475.1	WP_080493475.1 AlpA family transcriptional regulator
49(1)	WP_086872897.1	WP_086872897.1 helicase-related protein
49(1)	WP_011770777.1	WP_011770777.1 helicase-related protein
50(1)	WP_011144777.1	WP_011144777.1 MULTISPECIES: ribosome biogenesis GTP-binding protein YihA/YsxC
50(1)	WP_112878135.1	WP_112878135.1 MULTISPECIES: ribosome biogenesis GTP-binding protein YihA/YsxC
51(1)	WP_011144763.1	WP_011144763.1 MULTISPECIES: 23S rRNA (adenine(2030)-N(6))-methyltransferase RlmJ
51(1)	WP_112878149.1	WP_112878149.1 MULTISPECIES: 23S rRNA (adenine(2030)-N(6))-methyltransferase RlmJ
52(1)	WP_112879275.1	WP_112879275.1 MULTISPECIES: membrane protein insertion efficiency factor YidD
52(1)	WP_074525036.1	WP_074525036.1 membrane protein insertion efficiency factor YidD
53(1)	WP_112879277.1	WP_112879277.1 MULTISPECIES: chromosomal replication initiator protein DnaA
53(1)	WP_049584990.1	WP_049584990.1 chromosomal replication initiator protein DnaA
54(1)	WP_112879278.1	WP_112879278.1 MULTISPECIES: DNA polymerase III subunit beta
54(1)	WP_049584991.1	WP_049584991.1 DNA polymerase III subunit beta
55(1)	WP_112879279.1	WP_112879279.1 MULTISPECIES: DNA replication/repair protein RecF
55(1)	WP_049584992.1	WP_049584992.1 DNA replication/repair protein RecF
56(1)	WP_109791286.1	WP_109791286.1 MULTISPECIES: glutathione-disulfide reductase
56(1)	WP_112895441.1	WP_112895441.1 glutathione-disulfide reductase
57(1)	WP_011144767.1	WP_011144767.1 MULTISPECIES: molybdopterin-guanine dinucleotide biosynthesis protein MobB
57(1)	WP_112895443.1	WP_112895443.1 molybdopterin-guanine dinucleotide biosynthesis protein MobB
58(1)	WP_112895450.1	WP_112895450.1 MULTISPECIES: peptidylprolyl isomerase A
58(1)	WP_011144778.1	WP_011144778.1 MULTISPECIES: peptidylprolyl isomerase A
59(1)	WP_112895451.1	WP_112895451.1 MULTISPECIES: YcgJ family protein
59(1)	WP_011144779.1	WP_011144779.1 MULTISPECIES: YcgJ family protein
60(1)	WP_112896305.1	WP_112896305.1 type II toxin-antitoxin system HipA family toxin
60(1)	WP_065388824.1	WP_065388824.1 type II toxin-antitoxin system HipA family toxin
61(1)	WP_065388823.1	WP_065388823.1 MULTISPECIES: helix-turn-helix domain-containing protein
61(1)	WP_112896306.1	WP_112896306.1 helix-turn-helix domain-containing protein
62(1)	WP_112896309.1	WP_112896309.1 tRNA uridine-5-carboxymethylaminomethyl(34) synthesis GTPase MnmE
62(1)	WP_049584987.1	WP_049584987.1 tRNA uridine-5-carboxymethylaminomethyl(34) synthesis GTPase MnmE
63(1)	WP_049584988.1	WP_049584988.1 membrane protein insertase YidC
63(1)	WP_112896310.1	WP_112896310.1 membrane protein insertase YidC
64(1)	WP_112896311.1	WP_112896311.1 ribonuclease P protein component
64(1)	WP_074525037.1	WP_074525037.1 MULTISPECIES: ribonuclease P protein component
65(1)	WP_126833151.1	WP_126833151.1 single-stranded DNA-binding protein
65(1)	WP_002813021.1	WP_002813021.1 single-stranded DNA-binding protein
66(1)	WP_126833152.1	WP_126833152.1 MFS transporter
66(1)	WP_002813824.1	WP_002813824.1 MFS transporter
67(1)	WP_036503449.1	WP_036503449.1 excinuclease ABC subunit UvrA
67(1)	WP_126833153.1	WP_126833153.1 excinuclease ABC subunit UvrA
68(1)	WP_133038394.1	WP_133038394.1 bifunctional UDP-N-acetylglucosamine diphosphorylase/glucosamine-1-phosphate N-acetyltransferase GlmU
68(1)	WP_044058450.1	WP_044058450.1 MULTISPECIES: bifunctional UDP-N-acetylglucosamine diphosphorylase/glucosamine-1-phosphate N-acetyltransferase GlmU
69(1)	WP_133038396.1	WP_133038396.1 glutamine--fructose-6-phosphate transaminase (isomerizing)
69(1)	WP_044058448.1	WP_044058448.1 glutamine--fructose-6-phosphate transaminase (isomerizing)
70(1)	WP_133038405.1	WP_133038405.1 DUF262 domain-containing protein
70(1)	WP_044058442.1	WP_044058442.1 DUF262 domain-containing protein
71(1)	WP_133038406.1	WP_133038406.1 DUF3696 domain-containing protein
71(1)	WP_044058443.1	WP_044058443.1 DUF3696 domain-containing protein
72(1)	WP_133038407.1	WP_133038407.1 hypothetical protein
72(1)	WP_044058444.1	WP_044058444.1 hypothetical protein
73(1)	WP_109791287.1	WP_109791287.1 MULTISPECIES: aspartate aminotransferase family protein
73(1)	WP_162120676.1	WP_162120676.1 aspartate aminotransferase family protein
74(1)	WP_162120678.1	WP_162120678.1 DNA polymerase I
74(1)	WP_011144775.1	WP_011144775.1 MULTISPECIES: DNA polymerase I
75(1)	WP_162120679.1	WP_162120679.1 thiol:disulfide interchange protein DsbA
75(1)	WP_011144770.1	WP_011144770.1 MULTISPECIES: thiol:disulfide interchange protein DsbA
76(1)	WP_174866623.1	WP_174866623.1 MULTISPECIES: type II toxin-antitoxin system antitoxin CcdA
76(1)	WP_024104818.1	WP_024104818.1 type II toxin-antitoxin system antitoxin CcdA
77(1)	WP_174866624.1	WP_174866624.1 type II toxin-antitoxin system toxin CcdB
77(1)	WP_024104817.1	WP_024104817.1 type II toxin-antitoxin system toxin CcdB
78(1)	WP_024104824.1	WP_024104824.1 DarT ssDNA thymidine ADP-ribosyltransferase family protein
78(1)	WP_174866631.1	WP_174866631.1 DarT ssDNA thymidine ADP-ribosyltransferase family protein
79(1)	WP_041379884.1	WP_041379884.1 MULTISPECIES: molybdenum cofactor guanylyltransferase MobA
79(1)	WP_193493124.1	WP_193493124.1 molybdenum cofactor guanylyltransferase MobA
80(1)	WP_133038401.1	WP_133038401.1 Tn7-like element transposition protein TnsE
80(1)	WP_205623255.1	WP_205623255.1 Tn7-like element transposition protein TnsE
81(1)	WP_008486747.1	WP_008486747.1 AAA family ATPase
81(1)	WP_231561866.1	WP_231561866.1 hypothetical protein
82(1)	WP_244161661.1	WP_244161661.1 DUF1240 domain-containing protein
82(1)	WP_240492374.1	WP_240492374.1 MULTISPECIES: DUF1240 domain-containing protein
Supplementary Table 7 - webFlaGs rptR gene neighbourhood clusters (Run 1)

## Sheet: Supp. Table 8
Cluster	NCBI accession	Description
1(1)	WP_159121882.1	WP_159121882.1 type I restriction endonuclease subunit R
1(1)	WP_261817622.1	WP_261817622.1 helicase-related protein
1(1)	WP_259474566.1	WP_259474566.1 type I restriction endonuclease subunit R
1(1)	WP_321406358.1	WP_321406358.1 HsdR family type I site-specific deoxyribonuclease
1(1)	WP_229159917.1	WP_229159917.1 type I restriction endonuclease subunit R
1(1)	WP_261873264.1	WP_261873264.1 helicase-related protein
1(1)	WP_261840044.1	WP_261840044.1 DEAD/DEAH box helicase
1(1)	WP_008486743.1	WP_008486743.1 MULTISPECIES: EcoAI/FtnUII family type I restriction enzme subunit R
1(1)	WP_251262433.1	WP_251262433.1 type I restriction endonuclease subunit R
1(1)	WP_090219101.1	WP_090219101.1 helicase-related protein
1(1)	WP_191143953.1	WP_191143953.1 helicase-related protein
1(1)	WP_188026151.1	WP_188026151.1 HsdR family type I site-specific deoxyribonuclease
1(1)	WP_251929664.1	WP_251929664.1 MULTISPECIES: C-terminal helicase domain-containing protein
1(1)	WP_238740862.1	WP_238740862.1 type I restriction endonuclease subunit R
1(1)	WP_125321450.1	WP_125321450.1 HsdR family type I site-specific deoxyribonuclease
1(1)	WP_138361586.1	WP_138361586.1 type I restriction endonuclease subunit R
1(1)	WP_371839282.1	WP_371839282.1 type I restriction endonuclease subunit R
1(1)	WP_093317414.1	WP_093317414.1 DEAD/DEAH box helicase family protein
1(1)	WP_116541313.1	WP_116541313.1 type I restriction endonuclease subunit R
1(1)	WP_375321672.1	WP_375321672.1 helicase-related protein
1(1)	WP_126833144.1	WP_126833144.1 type I restriction endonuclease subunit R
1(1)	WP_011770777.1	WP_011770777.1 helicase-related protein
1(1)	WP_203280983.1	WP_203280983.1 DEAD/DEAH box helicase
1(1)	WP_261840038.1	WP_261840038.1 type I restriction endonuclease subunit R
1(1)	WP_103415839.1	WP_103415839.1 type I restriction endonuclease subunit R
1(1)	WP_286290826.1	WP_286290826.1 type I restriction-modification enzyme R subunit C-terminal domain-containing protein
1(1)	WP_101894861.1	WP_101894861.1 type I restriction endonuclease subunit R
1(1)	WP_104924351.1	WP_104924351.1 type I restriction endonuclease subunit R
1(1)	WP_153662895.1	WP_153662895.1 MULTISPECIES: type I restriction endonuclease subunit R
1(1)	WP_208228191.1	WP_208228191.1 DEAD/DEAH box helicase family protein
1(1)	WP_376919056.1	WP_376919056.1 type I restriction endonuclease subunit R
1(1)	WP_210459723.1	WP_210459723.1 helicase-related protein
1(1)	WP_049640354.1	WP_049640354.1 type I restriction endonuclease subunit R
1(1)	WP_208228189.1	WP_208228189.1 HsdR family type I site-specific deoxyribonuclease
1(1)	WP_345427021.1	WP_345427021.1 DEAD/DEAH box helicase family protein
1(1)	WP_077339000.1	WP_077339000.1 HsdR family type I site-specific deoxyribonuclease
1(1)	WP_137022548.1	WP_137022548.1 helicase-related protein
1(1)	WP_220783093.1	WP_220783093.1 type I restriction endonuclease subunit R
1(1)	WP_315708536.1	WP_315708536.1 HsdR family type I site-specific deoxyribonuclease
1(1)	WP_248938120.1	WP_248938120.1 MULTISPECIES: helicase-related protein
1(1)	WP_286256826.1	WP_286256826.1 HsdR family type I site-specific deoxyribonuclease
1(1)	WP_102007383.1	WP_102007383.1 type I restriction endonuclease subunit R
1(1)	WP_002812955.1	WP_002812955.1 EcoAI/FtnUII family type I restriction enzme subunit R
1(1)	WP_252627961.1	WP_252627961.1 type I restriction endonuclease subunit R
1(1)	WP_111352686.1	WP_111352686.1 protein NO VEIN domain-containing protein
1(1)	WP_251929662.1	WP_251929662.1 MULTISPECIES: SNF2-related protein
1(1)	WP_251087360.1	WP_251087360.1 type I restriction endonuclease subunit R
1(1)	WP_067017500.1	WP_067017500.1 type I restriction endonuclease subunit R
1(1)	WP_377099924.1	WP_377099924.1 EcoAI/FtnUII family type I restriction enzme subunit R
1(1)	WP_390618359.1	WP_390618359.1 type I restriction-modification system endonuclease
2(1)	WP_229159926.1	WP_229159926.1 type I restriction-modification system subunit M
2(1)	WP_050185832.1	WP_050185832.1 MULTISPECIES: type I restriction-modification system subunit M
2(1)	WP_085686761.1	WP_085686761.1 type I restriction-modification system subunit M
2(1)	WP_251087356.1	WP_251087356.1 type I restriction-modification system subunit M
2(1)	WP_208228185.1	WP_208228185.1 type I restriction-modification system subunit M
2(1)	WP_153662901.1	WP_153662901.1 MULTISPECIES: type I restriction-modification system subunit M
2(1)	WP_390618360.1	WP_390618360.1 N-6 DNA methylase
2(1)	WP_220783088.1	WP_220783088.1 type I restriction-modification system subunit M
2(1)	WP_376919050.1	WP_376919050.1 N-6 DNA methylase
2(1)	WP_008486744.1	WP_008486744.1 MULTISPECIES: type I restriction-modification system subunit M
2(1)	WP_261840042.1	WP_261840042.1 type I restriction-modification system subunit M
2(1)	WP_159121885.1	WP_159121885.1 MULTISPECIES: type I restriction-modification system subunit M
2(1)	WP_246534865.1	WP_246534865.1 type I restriction-modification system subunit M N-terminal domain-containing protein
2(1)	WP_012729400.1	WP_012729400.1 type I restriction-modification system subunit M
2(1)	WP_067017506.1	WP_067017506.1 type I restriction-modification system subunit M
2(1)	WP_251262435.1	WP_251262435.1 N-6 DNA methylase
2(1)	WP_252627957.1	WP_252627957.1 type I restriction-modification system subunit M
2(1)	WP_184424280.1	WP_184424280.1 N-6 DNA methylase
2(1)	WP_315708532.1	WP_315708532.1 type I restriction-modification system subunit M
2(1)	WP_077339003.1	WP_077339003.1 type I restriction-modification system subunit M
2(1)	WP_125321456.1	WP_125321456.1 type I restriction-modification system subunit M
2(1)	WP_188026155.1	WP_188026155.1 type I restriction-modification system subunit M
2(1)	WP_138361589.1	WP_138361589.1 type I restriction-modification system subunit M
2(1)	WP_126833147.1	WP_126833147.1 type I restriction-modification system subunit M
2(1)	WP_377099920.1	WP_377099920.1 N-6 DNA methylase
2(1)	WP_154598811.1	WP_154598811.1 MULTISPECIES: class I SAM-dependent DNA methyltransferase
2(1)	WP_259474565.1	WP_259474565.1 type I restriction-modification system subunit M
2(1)	WP_286256830.1	WP_286256830.1 class I SAM-dependent DNA methyltransferase
2(1)	WP_024108177.1	WP_024108177.1 type I restriction-modification system subunit M
2(1)	WP_376919052.1	WP_376919052.1 hypothetical protein
2(1)	WP_116541316.1	WP_116541316.1 type I restriction-modification system subunit M
2(1)	WP_049640351.1	WP_049640351.1 type I restriction-modification system subunit M
2(1)	WP_101894858.1	WP_101894858.1 type I restriction-modification system subunit M
2(1)	WP_104924347.1	WP_104924347.1 type I restriction-modification system subunit M
2(1)	WP_371839277.1	WP_371839277.1 type I restriction-modification system subunit M
2(1)	WP_238740854.1	WP_238740854.1 type I restriction-modification system subunit M
3(1)	WP_138361685.1	WP_138361685.1 restriction endonuclease subunit S
3(1)	WP_116541322.1	WP_116541322.1 restriction endonuclease subunit S
3(1)	WP_158643495.1	WP_158643495.1 restriction endonuclease subunit S
3(1)	WP_077822660.1	WP_077822660.1 MULTISPECIES: restriction endonuclease subunit S
3(1)	WP_238740856.1	WP_238740856.1 restriction endonuclease subunit S
3(1)	WP_261840041.1	WP_261840041.1 restriction endonuclease subunit S
3(1)	WP_002814218.1	WP_002814218.1 restriction endonuclease subunit S
3(1)	WP_053034690.1	WP_053034690.1 MULTISPECIES: restriction endonuclease subunit S
3(1)	WP_390618361.1	WP_390618361.1 restriction endonuclease subunit S
3(1)	WP_251262434.1	WP_251262434.1 restriction endonuclease subunit S
3(1)	WP_220783089.1	WP_220783089.1 restriction endonuclease subunit S
3(1)	WP_377099918.1	WP_377099918.1 restriction endonuclease subunit S
3(1)	WP_188026154.1	WP_188026154.1 restriction endonuclease subunit S
3(1)	WP_104924348.1	WP_104924348.1 restriction endonuclease subunit S
3(1)	WP_315708533.1	WP_315708533.1 restriction endonuclease subunit S
3(1)	WP_176222535.1	WP_176222535.1 restriction endonuclease subunit S
3(1)	WP_077339002.1	WP_077339002.1 restriction endonuclease subunit S
3(1)	WP_252627958.1	WP_252627958.1 restriction endonuclease subunit S
3(1)	WP_376919053.1	WP_376919053.1 restriction endonuclease subunit S
3(1)	WP_154598810.1	WP_154598810.1 MULTISPECIES: restriction endonuclease subunit S
3(1)	WP_395754850.1	WP_395754850.1 restriction endonuclease subunit S
3(1)	WP_286256828.1	WP_286256828.1 restriction endonuclease subunit S
3(1)	WP_233638802.1	WP_233638802.1 restriction endonuclease subunit S
3(1)	WP_008486745.1	WP_008486745.1 restriction endonuclease subunit S
3(1)	WP_126833146.1	WP_126833146.1 restriction endonuclease subunit S
3(1)	WP_125321454.1	WP_125321454.1 restriction endonuclease subunit S
3(1)	WP_229159923.1	WP_229159923.1 restriction endonuclease subunit S
3(1)	WP_067017504.1	WP_067017504.1 restriction endonuclease subunit S
3(1)	WP_153662899.1	WP_153662899.1 MULTISPECIES: restriction endonuclease subunit S
3(1)	WP_251087357.1	WP_251087357.1 restriction endonuclease subunit S
3(1)	WP_012729402.1	WP_012729402.1 restriction endonuclease subunit S
3(1)	WP_184424281.1	WP_184424281.1 restriction endonuclease subunit S
3(1)	WP_208228186.1	WP_208228186.1 restriction endonuclease subunit S
3(1)	WP_371839279.1	WP_371839279.1 restriction endonuclease subunit S
3(1)	WP_024104825.1	WP_024104825.1 restriction endonuclease subunit S
4(1)	WP_049640355.1	WP_049640355.1 M48 family metallopeptidase
4(1)	WP_261840037.1	WP_261840037.1 MULTISPECIES: M48 family metallopeptidase
4(1)	WP_138361585.1	WP_138361585.1 MULTISPECIES: M48 family metallopeptidase
4(1)	WP_050185838.1	WP_050185838.1 MULTISPECIES: M48 family metallopeptidase
4(1)	WP_012729406.1	WP_012729406.1 M48 family metallopeptidase
4(1)	WP_238740864.1	WP_238740864.1 M48 family metallopeptidase
4(1)	WP_208228190.1	WP_208228190.1 SprT family zinc-dependent metalloprotease
4(1)	WP_245825407.1	WP_245825407.1 SprT family zinc-dependent metalloprotease
4(1)	WP_315708537.1	WP_315708537.1 SprT family zinc-dependent metalloprotease
4(1)	WP_153662893.1	WP_153662893.1 MULTISPECIES: M48 family metallopeptidase
4(1)	WP_116541312.1	WP_116541312.1 M48 family metallopeptidase
4(1)	WP_053034686.1	WP_053034686.1 MULTISPECIES: M48 family metallopeptidase
4(1)	WP_286256824.1	WP_286256824.1 SprT family zinc-dependent metalloprotease
4(1)	WP_067017498.1	WP_067017498.1 M48 family metallopeptidase
4(1)	WP_101894862.1	WP_101894862.1 M48 family metallopeptidase
4(1)	WP_251087361.1	WP_251087361.1 SprT family zinc-dependent metalloprotease
4(1)	WP_188026150.1	WP_188026150.1 SprT family zinc-dependent metalloprotease
4(1)	WP_371839283.1	WP_371839283.1 M48 family metallopeptidase
4(1)	WP_126833143.1	WP_126833143.1 M48 family metallopeptidase
4(1)	WP_159121881.1	WP_159121881.1 MULTISPECIES: M48 family metallopeptidase
4(1)	WP_125321448.1	WP_125321448.1 SprT family zinc-dependent metalloprotease
4(1)	WP_220783094.1	WP_220783094.1 M48 family metallopeptidase
4(1)	WP_252627962.1	WP_252627962.1 M48 family metallopeptidase
4(1)	WP_376919057.1	WP_376919057.1 M48 family metallopeptidase
4(1)	WP_229159915.1	WP_229159915.1 M48 family metallopeptidase
4(1)	WP_103415838.1	WP_103415838.1 M48 family metallopeptidase
4(1)	WP_104924352.1	WP_104924352.1 MULTISPECIES: M48 family metallopeptidase
5(1)	WP_125321452.1	WP_125321452.1 RNA-binding domain-containing protein
5(1)	WP_250151037.1	WP_250151037.1 RNA-binding domain-containing protein
5(1)	WP_132345057.1	WP_132345057.1 RNA-binding domain-containing protein
5(2)	WP_053034688.1	WP_053034688.1 MULTISPECIES: RNA-binding domain-containing protein
5(1)	WP_246545268.1	WP_246545268.1 RNA-binding domain-containing protein
5(1)	WP_036813449.1	WP_036813449.1 RNA-binding domain-containing protein
5(1)	WP_077339001.1	WP_077339001.1 ATP-binding protein
5(1)	WP_065389666.1	WP_065389666.1 RNA-binding domain-containing protein
5(1)	WP_153662897.1	WP_153662897.1 MULTISPECIES: ATP-binding protein
5(1)	WP_113041845.1	WP_113041845.1 MULTISPECIES: RNA-binding domain-containing protein
5(1)	WP_038251888.1	WP_038251888.1 RNA-binding domain-containing protein
5(1)	WP_105398703.1	WP_105398703.1 RNA-binding domain-containing protein
5(1)	WP_344798728.1	WP_344798728.1 RNA-binding domain-containing protein
5(1)	WP_215580281.1	WP_215580281.1 RNA-binding domain-containing protein
5(1)	WP_248943076.1	WP_248943076.1 RNA-binding domain-containing protein
5(1)	WP_112896308.1	WP_112896308.1 RNA-binding domain-containing protein
5(1)	WP_036780220.1	WP_036780220.1 MULTISPECIES: RNA-binding domain-containing protein
5(1)	WP_251262437.1	WP_251262437.1 RNA-binding domain-containing protein
5(1)	WP_252627960.1	WP_252627960.1 RNA-binding domain-containing protein
5(1)	WP_110091057.1	WP_110091057.1 RNA-binding domain-containing protein
5(1)	WP_113043119.1	WP_113043119.1 MULTISPECIES: RNA-binding domain-containing protein
5(1)	WP_065388819.1	WP_065388819.1 helix-turn-helix domain-containing protein
5(1)	WP_041379885.1	WP_041379885.1 MULTISPECIES: RNA-binding domain-containing protein
6(1)	WP_248943075.1	WP_248943075.1 TrlF family AAA-like ATPase
6(1)	WP_004722060.1	WP_004722060.1 TrlF family AAA-like ATPase
6(1)	WP_305894732.1	WP_305894732.1 AAA family ATPase
6(1)	WP_262978390.1	WP_262978390.1 MULTISPECIES: TrlF family AAA-like ATPase
6(1)	WP_181148670.1	WP_181148670.1 TrlF family AAA-like ATPase
6(1)	WP_344798727.1	WP_344798727.1 TrlF family AAA-like ATPase
6(1)	WP_126833145.1	WP_126833145.1 TrlF family AAA-like ATPase
6(1)	WP_113043118.1	WP_113043118.1 MULTISPECIES: TrlF family AAA-like ATPase
6(1)	WP_192900811.1	WP_192900811.1 TrlF family AAA-like ATPase
6(1)	WP_011144772.1	WP_011144772.1 MULTISPECIES: TrlF family AAA-like ATPase
6(1)	WP_215580283.1	WP_215580283.1 TrlF family AAA-like ATPase
6(1)	WP_214068947.1	WP_214068947.1 TrlF family AAA-like ATPase
6(1)	WP_214039956.1	WP_214039956.1 TrlF family AAA-like ATPase
6(1)	WP_252627959.1	WP_252627959.1 TrlF family AAA-like ATPase
6(1)	WP_233053516.1	WP_233053516.1 TrlF family AAA-like ATPase
6(1)	WP_112895446.1	WP_112895446.1 TrlF family AAA-like ATPase
6(1)	WP_036780222.1	WP_036780222.1 TrlF family AAA-like ATPase
6(1)	WP_193493160.1	WP_193493160.1 TrlF family AAA-like ATPase
6(1)	WP_205634721.1	WP_205634721.1 TrlF family AAA-like ATPase
6(1)	WP_111352681.1	WP_111352681.1 TrlF family AAA-like ATPase
6(1)	WP_262981557.1	WP_262981557.1 TrlF family AAA-like ATPase
6(1)	WP_053034689.1	WP_053034689.1 MULTISPECIES: TrlF family AAA-like ATPase
7(1)	WP_375321678.1	WP_375321678.1 tyrosine-type recombinase/integrase
7(1)	WP_251262444.1	WP_251262444.1 tyrosine-type recombinase/integrase
7(1)	WP_138361591.1	WP_138361591.1 tyrosine-type recombinase/integrase
7(1)	WP_159121886.1	WP_159121886.1 integrase arm-type DNA-binding domain-containing protein
7(1)	WP_375321679.1	WP_375321679.1 tyrosine-type recombinase/integrase
7(1)	WP_208228179.1	WP_208228179.1 integrase arm-type DNA-binding domain-containing protein
7(1)	WP_353506592.1	WP_353506592.1 site-specific integrase
7(1)	WP_238740866.1	WP_238740866.1 tyrosine-type recombinase/integrase
7(1)	WP_104924345.1	WP_104924345.1 integrase arm-type DNA-binding domain-containing protein
7(1)	WP_241939270.1	WP_241939270.1 tyrosine-type recombinase/integrase
7(1)	WP_205159555.1	WP_205159555.1 tyrosine-type recombinase/integrase
7(1)	WP_011770782.1	WP_011770782.1 integrase arm-type DNA-binding domain-containing protein
7(1)	WP_126355918.1	WP_126355918.1 site-specific integrase
7(1)	WP_112150283.1	WP_112150283.1 integrase arm-type DNA-binding domain-containing protein
7(1)	WP_315708529.1	WP_315708529.1 integrase arm-type DNA-binding domain-containing protein
7(1)	WP_205159562.1	WP_205159562.1 integrase domain-containing protein
7(1)	WP_375321666.1	WP_375321666.1 site-specific integrase
7(1)	WP_111352687.1	WP_111352687.1 tyrosine-type recombinase/integrase
8(1)	WP_236009637.1	WP_236009637.1 site-specific DNA-methyltransferase
8(1)	WP_309487355.1	WP_309487355.1 DNA methyltransferase
8(1)	WP_152429514.1	WP_152429514.1 site-specific DNA-methyltransferase
8(1)	WP_233053518.1	WP_233053518.1 site-specific DNA-methyltransferase
8(1)	WP_191143956.1	WP_191143956.1 site-specific DNA-methyltransferase
8(1)	WP_137022550.1	WP_137022550.1 site-specific DNA-methyltransferase
8(1)	WP_261817620.1	WP_261817620.1 site-specific DNA-methyltransferase
8(1)	WP_347287381.1	WP_347287381.1 site-specific DNA-methyltransferase
8(1)	WP_210459721.1	WP_210459721.1 site-specific DNA-methyltransferase
8(1)	WP_375321674.1	WP_375321674.1 site-specific DNA-methyltransferase
8(1)	WP_198134690.1	WP_198134690.1 hypothetical protein
8(1)	WP_011770775.1	WP_011770775.1 site-specific DNA-methyltransferase
8(1)	WP_286014559.1	WP_286014559.1 MULTISPECIES: site-specific DNA-methyltransferase
8(1)	WP_259524530.1	WP_259524530.1 site-specific DNA-methyltransferase
8(1)	WP_261873262.1	WP_261873262.1 site-specific DNA-methyltransferase
8(1)	WP_083761765.1	WP_083761765.1 site-specific DNA-methyltransferase
9(1)	WP_044058439.1	WP_044058439.1 LysR family transcriptional regulator
9(1)	WP_261817630.1	WP_261817630.1 LysR family transcriptional regulator
9(1)	WP_220774046.1	WP_220774046.1 MULTISPECIES: LysR substrate-binding domain-containing protein
9(1)	WP_108701142.1	WP_108701142.1 MULTISPECIES: LysR family hpxDE operon transcriptional regulator HpxR
9(1)	WP_012729361.1	WP_012729361.1 HTH-type transcriptional regulator CysB
9(1)	WP_229159941.1	WP_229159941.1 LysR family transcriptional regulator
9(1)	WP_344798729.1	WP_344798729.1 LysR family transcriptional regulator
9(1)	WP_371839269.1	WP_371839269.1 LysR family transcriptional regulator
9(1)	WP_249572845.1	WP_249572845.1 LysR family hpxDE operon transcriptional regulator HpxR
9(1)	WP_206683171.1	WP_206683171.1 LysR family transcriptional regulator
9(1)	WP_186506289.1	WP_186506289.1 LysR family transcriptional regulator
10(1)	WP_154623820.1	WP_154623820.1 MULTISPECIES: excinuclease ABC subunit UvrA
10(1)	WP_251087349.1	WP_251087349.1 ATP-binding cassette domain-containing protein
10(1)	WP_229159934.1	WP_229159934.1 ABC-F family ATPase
10(1)	WP_046740701.1	WP_046740701.1 peptidase domain-containing ABC transporter
10(1)	WP_126833153.1	WP_126833153.1 excinuclease ABC subunit UvrA
10(1)	WP_206454468.1	WP_206454468.1 ABC transporter ATP-binding protein
10(1)	WP_390618350.1	WP_390618350.1 ABC transporter ATP-binding protein
10(1)	WP_027676931.1	WP_027676931.1 manganese/iron ABC transporter ATP-binding protein
10(1)	WP_240292954.1	WP_240292954.1 excinuclease ABC subunit UvrA
10(1)	WP_206454469.1	WP_206454469.1 ABC transporter ATP-binding protein
10(1)	WP_252627948.1	WP_252627948.1 excinuclease ABC subunit UvrA
11(1)	WP_261840040.1	WP_261840040.1 DUF262 domain-containing protein
11(1)	WP_188026152.1	WP_188026152.1 DUF262 domain-containing protein
11(1)	WP_220783090.1	WP_220783090.1 DUF262 domain-containing protein
11(1)	WP_251262438.1	WP_251262438.1 DUF262 domain-containing protein
11(1)	WP_012729403.1	WP_012729403.1 DUF262 domain-containing protein
11(1)	WP_012729404.1	WP_012729404.1 DUF262 domain-containing protein
11(1)	WP_083200962.1	WP_083200962.1 DUF262 domain-containing protein
11(1)	WP_251262439.1	WP_251262439.1 DUF262 domain-containing protein
11(1)	WP_220783091.1	WP_220783091.1 DUF262 domain-containing protein
11(1)	WP_220783092.1	WP_220783092.1 HNH endonuclease family protein
12(1)	WP_011144776.1	WP_011144776.1 MULTISPECIES: RCC1 domain-containing protein
12(1)	WP_036813458.1	WP_036813458.1 RCC1 domain-containing protein
12(1)	WP_262981554.1	WP_262981554.1 hypothetical protein
12(1)	WP_049789721.1	WP_049789721.1 MULTISPECIES: hypothetical protein
12(1)	WP_065389670.1	WP_065389670.1 hypothetical protein
12(1)	WP_036780228.1	WP_036780228.1 RCC1 domain-containing protein
12(1)	WP_049789722.1	WP_049789722.1 MULTISPECIES: hypothetical protein
12(1)	WP_162120677.1	WP_162120677.1 RCC1 domain-containing protein
12(1)	WP_051560794.1	WP_051560794.1 hypothetical protein
12(1)	WP_065389669.1	WP_065389669.1 hypothetical protein
13(1)	WP_116541314.1	WP_116541314.1 macro domain-containing protein
13(1)	WP_208228188.1	WP_208228188.1 macro domain-containing protein
13(1)	WP_024104822.1	WP_024104822.1 macro domain-containing protein
13(1)	WP_315708535.1	WP_315708535.1 macro domain-containing protein
13(1)	WP_104924350.1	WP_104924350.1 macro domain-containing protein
13(1)	WP_049640353.1	WP_049640353.1 macro domain-containing protein
13(1)	WP_138361587.1	WP_138361587.1 MULTISPECIES: type II toxin-antitoxin system antitoxin DNA ADP-ribosyl glycohydrolase DarG
13(1)	WP_251087359.1	WP_251087359.1 macro domain-containing protein
13(1)	WP_376919055.1	WP_376919055.1 macro domain-containing protein
13(1)	WP_159121883.1	WP_159121883.1 macro domain-containing protein
14(1)	WP_112895441.1	WP_112895441.1 glutathione-disulfide reductase
14(1)	WP_152544328.1	WP_152544328.1 glutathione-disulfide reductase
14(1)	WP_086964238.1	WP_086964238.1 glutathione-disulfide reductase
14(1)	WP_125321461.1	WP_125321461.1 Si-specific NAD(P)(+) transhydrogenase
14(1)	WP_214068952.1	WP_214068952.1 glutathione-disulfide reductase
14(1)	WP_014594100.1	WP_014594100.1 MULTISPECIES: alkyl hydroperoxide reductase subunit F
14(1)	WP_214039959.1	WP_214039959.1 glutathione-disulfide reductase
14(1)	WP_065389662.1	WP_065389662.1 glutathione-disulfide reductase
14(1)	WP_390618354.1	WP_390618354.1 dihydrolipoyl dehydrogenase
14(1)	WP_233053527.1	WP_233053527.1 glutathione-disulfide reductase
15(1)	WP_343043257.1	WP_343043257.1 diguanylate cyclase
15(1)	WP_037171711.1	WP_037171711.1 putative bifunctional diguanylate cyclase/phosphodiesterase
15(1)	WP_232455200.1	WP_232455200.1 sensor domain-containing diguanylate cyclase
15(1)	WP_252627964.1	WP_252627964.1 putative bifunctional diguanylate cyclase/phosphodiesterase
15(1)	WP_187809195.1	WP_187809195.1 bifunctional diguanylate cyclase/phosphodiesterase
15(1)	WP_008486749.1	WP_008486749.1 EAL domain-containing protein
15(1)	WP_052958801.1	WP_052958801.1 MULTISPECIES: GGDEF domain-containing protein
15(1)	WP_343194936.1	WP_343194936.1 sensor domain-containing diguanylate cyclase
15(1)	WP_126833140.1	WP_126833140.1 putative bifunctional diguanylate cyclase/phosphodiesterase
16(1)	WP_103848870.1	WP_103848870.1 MULTISPECIES: protein kinase
16(1)	WP_154598814.1	WP_154598814.1 MULTISPECIES: protein kinase
16(1)	WP_126833150.1	WP_126833150.1 protein kinase
16(1)	WP_008486741.1	WP_008486741.1 hypothetical protein
16(1)	WP_345427018.1	WP_345427018.1 hypothetical protein
16(1)	WP_252627954.1	WP_252627954.1 protein kinase
16(1)	WP_050185834.1	WP_050185834.1 MULTISPECIES: hypothetical protein
16(1)	WP_011331129.1	WP_011331129.1 hypothetical protein
16(1)	WP_093317409.1	WP_093317409.1 protein kinase
17(1)	WP_210459722.1	WP_210459722.1 DUF4391 domain-containing protein
17(1)	WP_261873263.1	WP_261873263.1 DUF4391 domain-containing protein
17(1)	WP_375321673.1	WP_375321673.1 DUF4391 domain-containing protein
17(1)	WP_191143954.1	WP_191143954.1 DUF4391 domain-containing protein
17(1)	WP_220774917.1	WP_220774917.1 MULTISPECIES: DUF4391 domain-containing protein
17(1)	WP_223074426.1	WP_223074426.1 MULTISPECIES: DUF4391 domain-containing protein
17(1)	WP_254684305.1	WP_254684305.1 DUF4391 domain-containing protein
17(1)	WP_261817621.1	WP_261817621.1 DUF4391 domain-containing protein
17(1)	WP_041766481.1	WP_041766481.1 DUF4391 domain-containing protein
18(1)	WP_223074424.1	WP_223074424.1 MULTISPECIES: type III restriction-modification system endonuclease
18(1)	WP_261817619.1	WP_261817619.1 type III restriction-modification system endonuclease
18(1)	WP_261873261.1	WP_261873261.1 type III restriction-modification system endonuclease
18(1)	WP_375321675.1	WP_375321675.1 type III restriction-modification system endonuclease
18(1)	WP_137022551.1	WP_137022551.1 type III restriction-modification system endonuclease
18(1)	WP_259524529.1	WP_259524529.1 type III restriction-modification system endonuclease
18(1)	WP_191143957.1	WP_191143957.1 type III restriction-modification system endonuclease
18(1)	WP_210459720.1	WP_210459720.1 DEAD/DEAH box helicase family protein
18(1)	WP_011770774.1	WP_011770774.1 type III restriction-modification system endonuclease
19(1)	WP_151585550.1	WP_151585550.1 MULTISPECIES: DUF4433 domain-containing protein
19(1)	WP_104924349.1	WP_104924349.1 DUF4433 domain-containing protein
19(1)	WP_103415840.1	WP_103415840.1 DUF4433 domain-containing protein
19(1)	WP_138361588.1	WP_138361588.1 type II toxin-antitoxin system toxin DNA ADP-ribosyl transferase DarT
19(1)	WP_251087358.1	WP_251087358.1 DUF4433 domain-containing protein
19(1)	WP_376919054.1	WP_376919054.1 DUF4433 domain-containing protein
19(1)	WP_049640352.1	WP_049640352.1 DUF4433 domain-containing protein
19(1)	WP_315708534.1	WP_315708534.1 DUF4433 domain-containing protein
19(1)	WP_116541315.1	WP_116541315.1 DUF4433 domain-containing protein
20(3)	WP_036780232.1	WP_036780232.1 MULTISPECIES: peptidylprolyl isomerase A
20(1)	WP_065389672.1	WP_065389672.1 peptidylprolyl isomerase A
20(1)	WP_011144778.1	WP_011144778.1 MULTISPECIES: peptidylprolyl isomerase A
20(2)	WP_112895450.1	WP_112895450.1 MULTISPECIES: peptidylprolyl isomerase A
20(1)	WP_112878134.1	WP_112878134.1 MULTISPECIES: peptidylprolyl isomerase A
21(1)	WP_112878132.1	WP_112878132.1 MULTISPECIES: aminodeoxychorismate synthase component II
21(1)	WP_113043115.1	WP_113043115.1 MULTISPECIES: aminodeoxychorismate synthase component II
21(1)	WP_036813465.1	WP_036813465.1 MULTISPECIES: aminodeoxychorismate synthase component II
21(1)	WP_105395796.1	WP_105395796.1 MULTISPECIES: aminodeoxychorismate synthase component II
21(1)	WP_036780237.1	WP_036780237.1 aminodeoxychorismate synthase component II
21(1)	WP_011144780.1	WP_011144780.1 MULTISPECIES: aminodeoxychorismate synthase component II
21(2)	WP_040149023.1	WP_040149023.1 MULTISPECIES: aminodeoxychorismate synthase component II
22(1)	WP_112878133.1	WP_112878133.1 MULTISPECIES: YcgJ family protein
22(2)	WP_112895451.1	WP_112895451.1 MULTISPECIES: YcgJ family protein
22(1)	WP_214039953.1	WP_214039953.1 YcgJ family protein
22(2)	WP_036780235.1	WP_036780235.1 MULTISPECIES: YcgJ family protein
22(1)	WP_065389673.1	WP_065389673.1 YcgJ family protein
22(1)	WP_011144779.1	WP_011144779.1 MULTISPECIES: YcgJ family protein
23(1)	WP_011144777.1	WP_011144777.1 MULTISPECIES: ribosome biogenesis GTP-binding protein YihA/YsxC
23(1)	WP_065389671.1	WP_065389671.1 ribosome biogenesis GTP-binding protein YihA/YsxC
23(1)	WP_046395783.1	WP_046395783.1 MULTISPECIES: ribosome biogenesis GTP-binding protein YihA/YsxC
23(3)	WP_112878135.1	WP_112878135.1 MULTISPECIES: ribosome biogenesis GTP-binding protein YihA/YsxC
23(1)	WP_214039954.1	WP_214039954.1 ribosome biogenesis GTP-binding protein YihA/YsxC
23(1)	WP_036780230.1	WP_036780230.1 ribosome biogenesis GTP-binding protein YihA/YsxC
24(1)	WP_113043120.1	WP_113043120.1 MULTISPECIES: thiol:disulfide interchange protein DsbA
24(1)	WP_112878142.1	WP_112878142.1 MULTISPECIES: thiol:disulfide interchange protein DsbA
24(1)	WP_036780217.1	WP_036780217.1 thiol:disulfide interchange protein DsbA
24(1)	WP_065389665.1	WP_065389665.1 thiol:disulfide interchange protein DsbA
24(1)	WP_214039957.1	WP_214039957.1 thiol:disulfide interchange protein DsbA
24(1)	WP_214068948.1	WP_214068948.1 thiol:disulfide interchange protein DsbA
24(1)	WP_011144770.1	WP_011144770.1 MULTISPECIES: thiol:disulfide interchange protein DsbA
24(1)	WP_162120679.1	WP_162120679.1 thiol:disulfide interchange protein DsbA
25(1)	WP_192881026.1	WP_192881026.1 MULTISPECIES: molybdenum cofactor guanylyltransferase MobA
25(1)	WP_193493124.1	WP_193493124.1 molybdenum cofactor guanylyltransferase MobA
25(1)	WP_065389755.1	WP_065389755.1 molybdenum cofactor guanylyltransferase MobA
25(1)	WP_041379884.1	WP_041379884.1 MULTISPECIES: molybdenum cofactor guanylyltransferase MobA
25(1)	WP_214068950.1	WP_214068950.1 molybdenum cofactor guanylyltransferase MobA
25(1)	WP_036780279.1	WP_036780279.1 molybdenum cofactor guanylyltransferase MobA
25(1)	WP_191214884.1	WP_191214884.1 MULTISPECIES: molybdenum cofactor guanylyltransferase MobA
25(1)	WP_036813610.1	WP_036813610.1 molybdenum cofactor guanylyltransferase MobA
26(1)	WP_214039958.1	WP_214039958.1 serine/threonine protein kinase
26(1)	WP_214068949.1	WP_214068949.1 serine/threonine protein kinase
26(1)	WP_011144769.1	WP_011144769.1 MULTISPECIES: serine/threonine protein kinase
26(1)	WP_075489407.1	WP_075489407.1 serine/threonine protein kinase
26(1)	WP_112895444.1	WP_112895444.1 serine/threonine protein kinase
26(1)	WP_112878143.1	WP_112878143.1 MULTISPECIES: serine/threonine protein kinase
26(1)	WP_223121452.1	WP_223121452.1 MULTISPECIES: serine/threonine protein kinase
26(1)	WP_036780215.1	WP_036780215.1 serine/threonine protein kinase
27(1)	WP_162120678.1	WP_162120678.1 DNA polymerase I
27(1)	WP_214039955.1	WP_214039955.1 DNA polymerase I
27(1)	WP_065389668.1	WP_065389668.1 DNA polymerase I
27(1)	WP_214068946.1	WP_214068946.1 DNA polymerase I
27(1)	WP_113043116.1	WP_113043116.1 MULTISPECIES: DNA polymerase I
27(1)	WP_262981555.1	WP_262981555.1 MULTISPECIES: DNA polymerase I
27(1)	WP_036780226.1	WP_036780226.1 DNA polymerase I
27(1)	WP_011144775.1	WP_011144775.1 MULTISPECIES: DNA polymerase I
28(1)	WP_214068951.1	WP_214068951.1 molybdopterin-guanine dinucleotide biosynthesis protein MobB
28(1)	WP_036780213.1	WP_036780213.1 molybdopterin-guanine dinucleotide biosynthesis protein MobB
28(1)	WP_011144767.1	WP_011144767.1 MULTISPECIES: molybdopterin-guanine dinucleotide biosynthesis protein MobB
28(1)	WP_112895443.1	WP_112895443.1 molybdopterin-guanine dinucleotide biosynthesis protein MobB
28(1)	WP_262981558.1	WP_262981558.1 molybdopterin-guanine dinucleotide biosynthesis protein MobB, partial
28(1)	WP_113043122.1	WP_113043122.1 MULTISPECIES: molybdopterin-guanine dinucleotide biosynthesis protein MobB
28(1)	WP_110086469.1	WP_110086469.1 molybdopterin-guanine dinucleotide biosynthesis protein MobB
28(1)	WP_065389663.1	WP_065389663.1 molybdopterin-guanine dinucleotide biosynthesis protein MobB
29(1)	WP_023266957.1	WP_023266957.1 MULTISPECIES: LexA family protein
29(1)	WP_259524528.1	WP_259524528.1 MULTISPECIES: translesion error-prone DNA polymerase V autoproteolytic subunit
29(1)	WP_125321465.1	WP_125321465.1 transcriptional repressor LexA
29(1)	WP_049121959.1	WP_049121959.1 MULTISPECIES: translesion error-prone DNA polymerase V autoproteolytic subunit
29(1)	WP_229746397.1	WP_229746397.1 translesion error-prone DNA polymerase V autoproteolytic subunit
29(1)	WP_061301088.1	WP_061301088.1 MULTISPECIES: translesion error-prone DNA polymerase V autoproteolytic subunit
29(1)	WP_077338999.1	WP_077338999.1 transcriptional repressor LexA
30(1)	WP_003100847.1	WP_003100847.1 MULTISPECIES: recombinase family protein
30(1)	WP_228497338.1	WP_228497338.1 MULTISPECIES: recombinase family protein
30(1)	WP_160987571.1	WP_160987571.1 recombinase family protein
30(1)	WP_040155137.1	WP_040155137.1 recombinase family protein
30(1)	WP_261873268.1	WP_261873268.1 recombinase family protein
30(1)	WP_107881429.1	WP_107881429.1 MULTISPECIES: recombinase family protein
30(1)	WP_004722053.1	WP_004722053.1 recombinase family protein
31(1)	WP_036780239.1	WP_036780239.1 bifunctional acetylornithine/succinyldiaminopimelate transaminase
31(1)	WP_214068945.1	WP_214068945.1 aspartate aminotransferase family protein
31(1)	WP_113043114.1	WP_113043114.1 MULTISPECIES: bifunctional acetylornithine/succinyldiaminopimelate transaminase
31(1)	WP_262981553.1	WP_262981553.1 aspartate aminotransferase family protein
31(1)	WP_065389674.1	WP_065389674.1 bifunctional acetylornithine/succinyldiaminopimelate transaminase
31(1)	WP_214039952.1	WP_214039952.1 bifunctional acetylornithine/succinyldiaminopimelate transaminase
31(1)	WP_162120676.1	WP_162120676.1 bifunctional acetylornithine/succinyldiaminopimelate transaminase
32(1)	WP_345427003.1	WP_345427003.1 LuxR C-terminal-related transcriptional regulator
32(1)	WP_244721820.1	WP_244721820.1 response regulator transcription factor
32(1)	WP_251087362.1	WP_251087362.1 adenylate/guanylate cyclase domain-containing protein
32(1)	WP_086196617.1	WP_086196617.1 MULTISPECIES: response regulator
32(1)	WP_013026399.1	WP_013026399.1 MULTISPECIES: two-component system response regulator BaeR
32(1)	WP_001188930.1	WP_001188930.1 MULTISPECIES: copper response regulator transcription factor PcoR
32(1)	WP_232845658.1	WP_232845658.1 cell cycle histidine kinase CckA
33(2)	WP_240492374.1	WP_240492374.1 MULTISPECIES: DUF1240 domain-containing protein
33(1)	WP_075489367.1	WP_075489367.1 hypothetical protein
33(1)	WP_246593388.1	WP_246593388.1 hypothetical protein
33(1)	WP_394347067.1	WP_394347067.1 DUF1240 domain-containing protein
33(1)	WP_246593387.1	WP_246593387.1 DUF1240 domain-containing protein
33(1)	WP_258151994.1	WP_258151994.1 DUF1240 domain-containing protein
34(1)	WP_252627952.1	WP_252627952.1 tyrosine-type recombinase/integrase
34(1)	WP_251465021.1	WP_251465021.1 MULTISPECIES: tyrosine-type recombinase/integrase
34(1)	WP_259474563.1	WP_259474563.1 site-specific integrase
34(1)	WP_102007382.1	WP_102007382.1 tyrosine-type recombinase/integrase, partial
34(1)	WP_345427013.1	WP_345427013.1 tyrosine-type recombinase/integrase
34(1)	WP_093317403.1	WP_093317403.1 tyrosine-type recombinase/integrase
35(1)	WP_154623818.1	WP_154623818.1 MULTISPECIES: integrase
35(1)	WP_259474564.1	WP_259474564.1 MULTISPECIES: hypothetical protein
35(1)	WP_093317406.1	WP_093317406.1 integrase
35(1)	WP_252627953.1	WP_252627953.1 hypothetical protein
35(1)	WP_050185835.1	WP_050185835.1 MULTISPECIES: integrase
35(1)	WP_345427015.1	WP_345427015.1 hypothetical protein
36(1)	WP_011074346.1	WP_011074346.1 MULTISPECIES: ParA family protein
36(1)	WP_160987568.1	WP_160987568.1 ParA family partition ATPase
36(1)	WP_278183639.1	WP_278183639.1 ParA family protein
36(1)	WP_378232080.1	WP_378232080.1 AAA family ATPase
36(1)	WP_208228178.1	WP_208228178.1 ParA family protein
36(1)	WP_188843855.1	WP_188843855.1 ParA family protein
37(1)	WP_036497801.1	WP_036497801.1 hypothetical protein
37(1)	WP_002812217.1	WP_002812217.1 AAA family ATPase
37(1)	WP_008486747.1	WP_008486747.1 AAA family ATPase
37(1)	WP_390618362.1	WP_390618362.1 AAA family ATPase
37(1)	WP_286256834.1	WP_286256834.1 AAA family ATPase
37(1)	WP_251465022.1	WP_251465022.1 MULTISPECIES: AAA family ATPase
38(1)	WP_188471544.1	WP_188471544.1 ATP-dependent helicase
38(1)	WP_411354405.1	WP_411354405.1 UvrD-helicase domain-containing protein
38(1)	WP_338266877.1	WP_338266877.1 UvrD-helicase domain-containing protein
38(1)	WP_061301082.1	WP_061301082.1 MULTISPECIES: ATP-dependent helicase
38(1)	WP_126355921.1	WP_126355921.1 ATP-dependent helicase
38(1)	WP_238740860.1	WP_238740860.1 ATP-dependent helicase
39(5)	WP_010848517.1	WP_010848517.1 MULTISPECIES: cAMP-activated global transcriptional regulator CRP
40(3)	WP_000831330.1	WP_000831330.1 MULTISPECIES: 50S ribosomal protein L34
40(1)	WP_004093983.1	WP_004093983.1 MULTISPECIES: 50S ribosomal protein L34
40(1)	WP_036769962.1	WP_036769962.1 MULTISPECIES: 50S ribosomal protein L34
41(1)	WP_075489364.1	WP_075489364.1 MULTISPECIES: membrane protein insertion efficiency factor YidD
41(2)	WP_112879275.1	WP_112879275.1 MULTISPECIES: membrane protein insertion efficiency factor YidD
41(1)	WP_071647079.1	WP_071647079.1 MULTISPECIES: membrane protein insertion efficiency factor YidD
41(1)	WP_110091058.1	WP_110091058.1 membrane protein insertion efficiency factor YidD
42(1)	WP_049584988.1	WP_049584988.1 MULTISPECIES: membrane protein insertase YidC
42(1)	WP_112896310.1	WP_112896310.1 membrane protein insertase YidC
42(1)	WP_105397438.1	WP_105397438.1 membrane protein insertase YidC
42(1)	WP_040149829.1	WP_040149829.1 MULTISPECIES: membrane protein insertase YidC
42(1)	WP_113041847.1	WP_113041847.1 MULTISPECIES: membrane protein insertase YidC
43(1)	WP_113041848.1	WP_113041848.1 MULTISPECIES: ribonuclease P protein component
43(2)	WP_071647078.1	WP_071647078.1 MULTISPECIES: ribonuclease P protein component
43(1)	WP_132345053.1	WP_132345053.1 ribonuclease P protein component
43(1)	WP_112896311.1	WP_112896311.1 ribonuclease P protein component
44(1)	WP_110091055.1	WP_110091055.1 LTA synthase family protein
44(1)	WP_132345061.1	WP_132345061.1 LTA synthase family protein
44(1)	WP_065388825.1	WP_065388825.1 LTA synthase family protein
44(1)	WP_217470612.1	WP_217470612.1 LTA synthase family protein
44(1)	WP_112896329.1	WP_112896329.1 LTA synthase family protein
45(1)	WP_112896309.1	WP_112896309.1 tRNA uridine-5-carboxymethylaminomethyl(34) synthesis GTPase MnmE
45(1)	WP_110091069.1	WP_110091069.1 tRNA uridine-5-carboxymethylaminomethyl(34) synthesis GTPase MnmE
45(1)	WP_217470614.1	WP_217470614.1 tRNA uridine-5-carboxymethylaminomethyl(34) synthesis GTPase MnmE
45(1)	WP_132345055.1	WP_132345055.1 tRNA uridine-5-carboxymethylaminomethyl(34) synthesis GTPase MnmE
45(1)	WP_262978389.1	WP_262978389.1 tRNA uridine-5-carboxymethylaminomethyl(34) synthesis GTPase MnmE
46(1)	WP_049584990.1	WP_049584990.1 MULTISPECIES: chromosomal replication initiator protein DnaA
46(1)	WP_088372748.1	WP_088372748.1 MULTISPECIES: chromosomal replication initiator protein DnaA
46(1)	WP_284126499.1	WP_284126499.1 chromosomal replication initiator protein DnaA
46(1)	WP_112879277.1	WP_112879277.1 MULTISPECIES: chromosomal replication initiator protein DnaA
46(1)	WP_264941816.1	WP_264941816.1 chromosomal replication initiator protein DnaA
47(1)	WP_132439641.1	WP_132439641.1 SDR family oxidoreductase
47(1)	WP_343194872.1	WP_343194872.1 SDR family oxidoreductase
47(1)	WP_159121920.1	WP_159121920.1 MULTISPECIES: gluconate 5-dehydrogenase
47(1)	WP_027676935.1	WP_027676935.1 SDR family oxidoreductase
47(1)	WP_090086770.1	WP_090086770.1 SDR family oxidoreductase
48(1)	WP_126833151.1	WP_126833151.1 single-stranded DNA-binding protein
48(1)	WP_345427009.1	WP_345427009.1 single-stranded DNA-binding protein
48(1)	WP_252627950.1	WP_252627950.1 single-stranded DNA-binding protein
48(1)	WP_154623819.1	WP_154623819.1 MULTISPECIES: single-stranded DNA-binding protein
48(1)	WP_259474562.1	WP_259474562.1 single-stranded DNA-binding protein
49(1)	WP_093317398.1	WP_093317398.1 site-specific integrase
49(1)	WP_154598816.1	WP_154598816.1 MULTISPECIES: site-specific integrase
49(1)	WP_345427011.1	WP_345427011.1 tyrosine-type recombinase/integrase
49(1)	WP_252627951.1	WP_252627951.1 tyrosine-type recombinase/integrase
49(1)	WP_053034696.1	WP_053034696.1 MULTISPECIES: site-specific integrase
50(1)	WP_126355922.1	WP_126355922.1 hypothetical protein
50(1)	WP_261840047.1	WP_261840047.1 tyrosine-type recombinase/integrase
50(1)	WP_188471546.1	WP_188471546.1 site-specific integrase
50(1)	WP_126355923.1	WP_126355923.1 hypothetical protein
50(1)	WP_347287378.1	WP_347287378.1 tyrosine-type recombinase/integrase
51(1)	WP_377099914.1	WP_377099914.1 glutamine--fructose-6-phosphate transaminase (isomerizing)
51(1)	WP_152429512.1	WP_152429512.1 glutamine--fructose-6-phosphate transaminase (isomerizing)
51(1)	WP_184424284.1	WP_184424284.1 glutamine--fructose-6-phosphate transaminase (isomerizing)
51(1)	WP_186506293.1	WP_186506293.1 glutamine--fructose-6-phosphate transaminase (isomerizing)
51(1)	WP_044058448.1	WP_044058448.1 glutamine--fructose-6-phosphate transaminase (isomerizing)
52(1)	WP_377099928.1	WP_377099928.1 TnsA endonuclease N-terminal domain-containing protein
52(1)	WP_052364476.1	WP_052364476.1 TnsA endonuclease N-terminal domain-containing protein
52(1)	WP_184424277.1	WP_184424277.1 TnsA endonuclease N-terminal domain-containing protein
52(1)	WP_052364477.1	WP_052364477.1 hypothetical protein
52(1)	WP_152429519.1	WP_152429519.1 TnsA endonuclease N-terminal domain-containing protein
53(1)	WP_345427025.1	WP_345427025.1 AAA family ATPase
53(1)	WP_338266870.1	WP_338266870.1 ATP-binding protein
53(1)	WP_334504138.1	WP_334504138.1 ATP-binding protein
53(1)	WP_261843666.1	WP_261843666.1 ATP-binding protein
53(1)	WP_420554459.1	WP_420554459.1 ATP-binding protein
54(1)	WP_261843665.1	WP_261843665.1 Hsp70 family protein
54(1)	WP_334504142.1	WP_334504142.1 Hsp70 family protein
54(1)	WP_334504140.1	WP_334504140.1 hypothetical protein
54(1)	WP_338266868.1	WP_338266868.1 Hsp70 family protein
54(1)	WP_420554460.1	WP_420554460.1 Hsp70 family protein
55(1)	WP_102275984.1	WP_102275984.1 MULTISPECIES: DNA repair protein RadC
55(1)	WP_238134355.1	WP_238134355.1 MULTISPECIES: DNA repair protein RadC
55(1)	WP_420554464.1	WP_420554464.1 RadC family protein
55(1)	WP_238740848.1	WP_238740848.1 RadC family protein
55(1)	WP_251262442.1	WP_251262442.1 DNA repair protein RadC
56(1)	WP_132345071.1	WP_132345071.1 methyltransferase
56(1)	WP_036811127.1	WP_036811127.1 MULTISPECIES: methyltransferase
56(1)	WP_112896301.1	WP_112896301.1 methyltransferase
56(1)	WP_132345069.1	WP_132345069.1 methyltransferase
57(1)	WP_058260720.1	WP_058260720.1 type IV secretory system conjugative DNA transfer family protein
57(1)	WP_160987564.1	WP_160987564.1 type IV secretory system conjugative DNA transfer family protein
57(1)	WP_072670322.1	WP_072670322.1 MULTISPECIES: type IV secretion system DNA-binding domain-containing protein
57(1)	WP_090219084.1	WP_090219084.1 type IV secretory system conjugative DNA transfer family protein
58(1)	WP_152429511.1	WP_152429511.1 DeoR/GlpR family DNA-binding transcription regulator
58(1)	WP_044059125.1	WP_044059125.1 DeoR/GlpR family DNA-binding transcription regulator
58(1)	WP_186506294.1	WP_186506294.1 DeoR/GlpR family DNA-binding transcription regulator
58(1)	WP_208841918.1	WP_208841918.1 DeoR/GlpR family DNA-binding transcription regulator
59(1)	WP_112896303.1	WP_112896303.1 L-seryl-tRNA(Sec) selenium transferase
59(1)	WP_217470610.1	WP_217470610.1 L-seryl-tRNA(Sec) selenium transferase
59(1)	WP_110091053.1	WP_110091053.1 L-seryl-tRNA(Sec) selenium transferase
59(1)	WP_132345065.1	WP_132345065.1 L-seryl-tRNA(Sec) selenium transferase
60(1)	WP_110091054.1	WP_110091054.1 selenocysteine-specific translation elongation factor
60(1)	WP_132345063.1	WP_132345063.1 selenocysteine-specific translation elongation factor
60(1)	WP_112896304.1	WP_112896304.1 selenocysteine-specific translation elongation factor
60(1)	WP_217470611.1	WP_217470611.1 selenocysteine-specific translation elongation factor
61(1)	WP_238740858.1	WP_238740858.1 ATP-dependent nuclease
61(1)	WP_126355920.1	WP_126355920.1 MULTISPECIES: ATP-dependent endonuclease
61(1)	WP_188471543.1	WP_188471543.1 ATP-dependent endonuclease
61(1)	WP_061301083.1	WP_061301083.1 MULTISPECIES: ATP-dependent endonuclease
62(1)	WP_104924344.1	WP_104924344.1 D-alanyl-D-alanine-carboxypeptidase/endopeptidase AmpH
62(1)	WP_241737535.1	WP_241737535.1 serine hydrolase domain-containing protein
62(1)	WP_186506283.1	WP_186506283.1 serine hydrolase domain-containing protein
62(1)	WP_015872661.1	WP_015872661.1 D-alanyl-D-alanine-carboxypeptidase/endopeptidase AmpH
63(1)	WP_192459111.1	WP_192459111.1 ATP-binding protein
63(1)	WP_148520602.1	WP_148520602.1 ATP-binding protein
63(1)	WP_236009636.1	WP_236009636.1 ATP-binding protein
63(1)	WP_241939267.1	WP_241939267.1 ATP-binding protein
64(1)	WP_165799714.1	WP_165799714.1 AlpA family transcriptional regulator
64(1)	WP_251262441.1	WP_251262441.1 AlpA family phage regulatory protein
64(1)	WP_238740850.1	WP_238740850.1 AlpA family transcriptional regulator
64(1)	WP_205159557.1	WP_205159557.1 AlpA family transcriptional regulator
65(1)	WP_126355926.1	WP_126355926.1 hypothetical protein
65(1)	WP_261840050.1	WP_261840050.1 hypothetical protein
65(1)	WP_188471549.1	WP_188471549.1 hypothetical protein
65(1)	WP_126355927.1	WP_126355927.1 hypothetical protein
66(1)	WP_024104829.1	WP_024104829.1 helix-turn-helix domain-containing protein
66(1)	WP_085686755.1	WP_085686755.1 helix-turn-helix transcriptional regulator
66(1)	WP_208228182.1	WP_208228182.1 cell morphology transcriptional regulator XreR2
66(1)	WP_315708530.1	WP_315708530.1 helix-turn-helix transcriptional regulator
67(1)	WP_246494562.1	WP_246494562.1 hypothetical protein
67(1)	WP_085686757.1	WP_085686757.1 hypothetical protein
67(1)	WP_024104828.1	WP_024104828.1 hypothetical protein
67(1)	WP_315708531.1	WP_315708531.1 hypothetical protein
68(1)	WP_330082211.1	WP_330082211.1 Y-family DNA polymerase
68(1)	WP_061301089.1	WP_061301089.1 MULTISPECIES: translesion error-prone DNA polymerase V subunit UmuC
68(1)	WP_259524527.1	WP_259524527.1 Y-family DNA polymerase
68(1)	WP_188472394.1	WP_188472394.1 translesion error-prone DNA polymerase V subunit UmuC
69(3)	WP_109247970.1	WP_109247970.1 MULTISPECIES: hypothetical protein
69(1)	WP_338266866.1	WP_338266866.1 hypothetical protein
70(1)	WP_042922210.1	WP_042922210.1 MULTISPECIES: IS66 family insertion sequence element accessory protein TnpB
70(1)	WP_215579383.1	WP_215579383.1 IS66 family insertion sequence element accessory protein TnpB
70(1)	WP_044596438.1	WP_044596438.1 MULTISPECIES: IS66 family insertion sequence element accessory protein TnpB
70(1)	WP_344798722.1	WP_344798722.1 IS66 family insertion sequence element accessory protein TnpB
71(1)	WP_344798723.1	WP_344798723.1 IS66 family transposase
71(1)	WP_044596437.1	WP_044596437.1 MULTISPECIES: IS66 family transposase
71(1)	WP_215579386.1	WP_215579386.1 IS66 family transposase
71(1)	WP_344798724.1	WP_344798724.1 IS66 family transposase, partial
72(1)	WP_345427007.1	WP_345427007.1 MFS transporter
72(1)	WP_126833152.1	WP_126833152.1 MFS transporter
72(1)	WP_037422579.1	WP_037422579.1 MULTISPECIES: MFS transporter
72(1)	WP_252627949.1	WP_252627949.1 MFS transporter
73(1)	WP_152429515.1	WP_152429515.1 DEAD/DEAH box helicase
73(1)	WP_233053517.1	WP_233053517.1 DEAD/DEAH box helicase family protein
73(1)	WP_205159561.1	WP_205159561.1 DEAD/DEAH box helicase
73(1)	WP_347287382.1	WP_347287382.1 DEAD/DEAH box helicase family protein
74(1)	WP_334504136.1	WP_334504136.1 hypothetical protein
74(1)	WP_338266874.1	WP_338266874.1 hypothetical protein
74(1)	WP_261843667.1	WP_261843667.1 hypothetical protein
74(1)	WP_420554458.1	WP_420554458.1 hypothetical protein
75(1)	WP_039030588.1	WP_039030588.1 MULTISPECIES: IclR family transcriptional regulator
75(1)	WP_012729394.1	WP_012729394.1 IclR family transcriptional regulator
75(1)	WP_027676936.1	WP_027676936.1 IclR family transcriptional regulator
76(1)	WP_007374420.1	WP_007374420.1 MULTISPECIES: copper resistance membrane spanning protein PcoS
76(1)	WP_090086777.1	WP_090086777.1 HAMP domain-containing sensor histidine kinase
76(1)	WP_092820470.1	WP_092820470.1 PAS domain-containing hybrid sensor histidine kinase/response regulator
77(1)	WP_012729362.1	WP_012729362.1 iron-containing alcohol dehydrogenase
77(1)	WP_107881431.1	WP_107881431.1 MULTISPECIES: iron-containing alcohol dehydrogenase
77(1)	WP_012729398.1	WP_012729398.1 iron-containing alcohol dehydrogenase
78(1)	WP_065388824.1	WP_065388824.1 type II toxin-antitoxin system HipA family toxin
78(1)	WP_090219109.1	WP_090219109.1 type II toxin-antitoxin system HipA family toxin
78(1)	WP_112896305.1	WP_112896305.1 type II toxin-antitoxin system HipA family toxin
79(1)	WP_110086468.1	WP_110086468.1 amidohydrolase family protein
79(1)	WP_112895442.1	WP_112895442.1 amidohydrolase family protein
79(1)	WP_113043123.1	WP_113043123.1 MULTISPECIES: amidohydrolase family protein
80(1)	WP_077339009.1	WP_077339009.1 TonB-dependent receptor
80(1)	WP_125321444.1	WP_125321444.1 TonB-dependent receptor
80(1)	WP_077339188.1	WP_077339188.1 TonB-dependent siderophore receptor
81(1)	WP_112896302.1	WP_112896302.1 formate dehydrogenase accessory protein FdhE
81(1)	WP_132345067.1	WP_132345067.1 formate dehydrogenase accessory protein FdhE
81(1)	WP_105397443.1	WP_105397443.1 formate dehydrogenase accessory protein FdhE
82(1)	WP_018632238.1	WP_018632238.1 DUF3772 domain-containing protein
82(1)	WP_152429507.1	WP_152429507.1 small-conductance mechanosensitive channel MscS
82(1)	WP_092820492.1	WP_092820492.1 mechanosensitive ion channel family protein
83(1)	WP_090086773.1	WP_090086773.1 VIT family protein
83(1)	WP_041851488.1	WP_041851488.1 VIT1/CCC1 transporter family protein
83(1)	WP_188471541.1	WP_188471541.1 VIT family protein
84(1)	WP_072670318.1	WP_072670318.1 MULTISPECIES: site-specific DNA-methyltransferase
84(1)	WP_192459110.1	WP_192459110.1 DNA-methyltransferase
84(1)	WP_203280986.1	WP_203280986.1 site-specific DNA-methyltransferase
85(1)	WP_012849886.1	WP_012849886.1 DarT ssDNA thymidine ADP-ribosyltransferase family protein
85(1)	WP_024104824.1	WP_024104824.1 DarT ssDNA thymidine ADP-ribosyltransferase family protein
85(1)	WP_208228187.1	WP_208228187.1 DarT ssDNA thymidine ADP-ribosyltransferase family protein
86(1)	WP_065389661.1	WP_065389661.1 23S rRNA (adenine(2030)-N(6))-methyltransferase RlmJ
86(1)	WP_214068953.1	WP_214068953.1 23S rRNA (adenine(2030)-N(6))-methyltransferase RlmJ
86(1)	WP_036780209.1	WP_036780209.1 23S rRNA (adenine(2030)-N(6))-methyltransferase RlmJ
87(1)	WP_017413133.1	WP_017413133.1 MULTISPECIES: tyrosine-type recombinase/integrase
87(1)	WP_233053526.1	WP_233053526.1 site-specific integrase
87(1)	WP_198341783.1	WP_198341783.1 hypothetical protein
88(1)	WP_244721826.1	WP_244721826.1 porin family protein
88(1)	WP_244721828.1	WP_244721828.1 porin family protein
88(1)	WP_244721827.1	WP_244721827.1 porin family protein
89(1)	WP_112896306.1	WP_112896306.1 helix-turn-helix domain-containing protein
89(1)	WP_065388823.1	WP_065388823.1 MULTISPECIES: helix-turn-helix domain-containing protein
89(1)	WP_246593389.1	WP_246593389.1 helix-turn-helix domain-containing protein
90(1)	WP_251262445.1	WP_251262445.1 inovirus Gp2 family protein
90(1)	WP_104924353.1	WP_104924353.1 inovirus Gp2 family protein
90(1)	WP_205159554.1	WP_205159554.1 inovirus Gp2 family protein
91(1)	WP_126355924.1	WP_126355924.1 MULTISPECIES: hypothetical protein
91(1)	WP_261840048.1	WP_261840048.1 hypothetical protein
91(1)	WP_188471547.1	WP_188471547.1 hypothetical protein
92(1)	WP_188471548.1	WP_188471548.1 hypothetical protein
92(1)	WP_261840049.1	WP_261840049.1 integrase
92(1)	WP_126355925.1	WP_126355925.1 hypothetical protein
93(1)	WP_285817798.1	WP_285817798.1 DUF2787 family protein
93(1)	WP_205159556.1	WP_205159556.1 DUF2787 domain-containing protein
93(1)	WP_238740846.1	WP_238740846.1 DUF2787 domain-containing protein
94(1)	WP_047373143.1	WP_047373143.1 MULTISPECIES: type II toxin-antitoxin system VapB family antitoxin
94(1)	WP_047368851.1	WP_047368851.1 MULTISPECIES: type II toxin-antitoxin system VapB family antitoxin
94(1)	WP_305894737.1	WP_305894737.1 AbrB family transcriptional regulator
95(1)	WP_000822268.1	WP_000822268.1 bifunctional hydroxymethylpyrimidine kinase/phosphomethylpyrimidine kinase
95(1)	WP_210487127.1	WP_210487127.1 bifunctional hydroxymethylpyrimidine kinase/phosphomethylpyrimidine kinase
95(1)	WP_309878260.1	WP_309878260.1 bifunctional hydroxymethylpyrimidine kinase/phosphomethylpyrimidine kinase
96(1)	WP_072138877.1	WP_072138877.1 MULTISPECIES: hydroxyethylthiazole kinase
96(1)	WP_309879103.1	WP_309879103.1 hydroxyethylthiazole kinase
96(1)	WP_001195634.1	WP_001195634.1 hydroxyethylthiazole kinase
97(1)	WP_330082207.1	WP_330082207.1 hypothetical protein
97(1)	WP_188843857.1	WP_188843857.1 hypothetical protein
97(1)	WP_088587040.1	WP_088587040.1 MULTISPECIES: hypothetical protein
98(1)	WP_199767921.1	WP_199767921.1 TniQ family protein
98(1)	WP_344798725.1	WP_344798725.1 hypothetical protein
98(1)	WP_344798720.1	WP_344798720.1 TniQ family protein
99(1)	WP_101894859.1	WP_101894859.1 hypothetical protein
99(1)	WP_229159919.1	WP_229159919.1 hypothetical protein
99(1)	WP_371839280.1	WP_371839280.1 hypothetical protein
100(1)	WP_184424276.1	WP_184424276.1 Mu transposase C-terminal domain-containing protein
100(1)	WP_377099930.1	WP_377099930.1 hypothetical protein
100(1)	WP_152429520.1	WP_152429520.1 Mu transposase C-terminal domain-containing protein
101(1)	WP_330082212.1	WP_330082212.1 site-specific integrase
101(1)	WP_237345559.1	WP_237345559.1 site-specific tyrosine recombinase XerD
101(1)	WP_378232081.1	WP_378232081.1 tyrosine-type recombinase/integrase
102(1)	WP_305894736.1	WP_305894736.1 hypothetical protein
102(1)	WP_305894734.1	WP_305894734.1 hypothetical protein
102(1)	WP_390618364.1	WP_390618364.1 imm11 family protein
103(1)	WP_184424275.1	WP_184424275.1 TniB family NTP-binding protein
103(1)	WP_377099933.1	WP_377099933.1 ATP-binding protein
103(1)	WP_415846736.1	WP_415846736.1 AAA family ATPase
104(1)	WP_261843670.1	WP_261843670.1 peptidoglycan-binding protein
104(1)	WP_420554456.1	WP_420554456.1 peptidoglycan-binding domain-containing protein
104(1)	WP_334504132.1	WP_334504132.1 peptidoglycan-binding domain-containing protein
105(1)	WP_420554457.1	WP_420554457.1 hypothetical protein
105(1)	WP_261843668.1	WP_261843668.1 hypothetical protein
105(1)	WP_334504134.1	WP_334504134.1 hypothetical protein
106(2)	WP_000427614.1	WP_000427614.1 MULTISPECIES: IS110-like element IS5075 family transposase
107(1)	WP_001138073.1	WP_001138073.1 MULTISPECIES: Tn3 family transposase
107(1)	WP_004723380.1	WP_004723380.1 Tn3 family transposase
108(1)	WP_027676933.1	WP_027676933.1 metal ABC transporter permease
108(1)	WP_027676932.1	WP_027676932.1 metal ABC transporter permease
109(2)	WP_032469941.1	WP_032469941.1 MULTISPECIES: hypothetical protein
110(1)	WP_047373142.1	WP_047373142.1 MULTISPECIES: type II toxin-antitoxin system VapC family toxin
110(1)	WP_047368852.1	WP_047368852.1 MULTISPECIES: type II toxin-antitoxin system VapC family toxin
111(1)	WP_050185829.1	WP_050185829.1 MULTISPECIES: hypothetical protein
111(1)	WP_044058444.1	WP_044058444.1 hypothetical protein
112(1)	WP_050185830.1	WP_050185830.1 MULTISPECIES: DUF3696 domain-containing protein
112(1)	WP_044058443.1	WP_044058443.1 DUF3696 domain-containing protein
113(1)	WP_050185831.1	WP_050185831.1 MULTISPECIES: DUF262 domain-containing protein
113(1)	WP_044058442.1	WP_044058442.1 DUF262 domain-containing protein
114(1)	WP_008486748.1	WP_008486748.1 hypothetical protein
114(1)	WP_053034685.1	WP_053034685.1 MULTISPECIES: hypothetical protein
115(1)	WP_085627050.1	WP_085627050.1 MULTISPECIES: DUF3150 domain-containing protein
115(1)	WP_000027441.1	WP_000027441.1 MULTISPECIES: DUF3150 domain-containing protein
116(1)	WP_041851490.1	WP_041851490.1 MULTISPECIES: winged helix-turn-helix transcriptional regulator
116(1)	WP_090086766.1	WP_090086766.1 helix-turn-helix domain-containing protein
117(1)	WP_058260725.1	WP_058260725.1 type IV secretion system protein
117(1)	WP_090219077.1	WP_090219077.1 type IV secretion system protein
118(1)	WP_090219086.1	WP_090219086.1 relaxase/mobilization nuclease domain-containing protein
118(1)	WP_058260719.1	WP_058260719.1 relaxase/mobilization nuclease domain-containing protein
119(1)	WP_058260718.1	WP_058260718.1 hypothetical protein
119(1)	WP_090219089.1	WP_090219089.1 hypothetical protein
120(1)	WP_058260716.1	WP_058260716.1 hypothetical protein
120(1)	WP_090219096.1	WP_090219096.1 MULTISPECIES: hypothetical protein
121(1)	WP_093319215.1	WP_093319215.1 Fic family protein
121(1)	WP_093319218.1	WP_093319218.1 Fic family protein
122(1)	WP_101894852.1	WP_101894852.1 AAA family ATPase
122(1)	WP_058260721.1	WP_058260721.1 AAA family ATPase
123(1)	WP_104924343.1	WP_104924343.1 LPS export ABC transporter permease LptG
123(1)	WP_015872662.1	WP_015872662.1 LPS export ABC transporter permease LptG
124(1)	WP_046395787.1	WP_046395787.1 OsmC family protein
124(1)	WP_113043113.1	WP_113043113.1 MULTISPECIES: OsmC family protein
125(1)	WP_018632237.1	WP_018632237.1 cysteine synthase A
125(1)	WP_132762381.1	WP_132762381.1 cysteine synthase A
126(1)	WP_138361584.1	WP_138361584.1 IS66-like element accessory protein TnpA
126(1)	WP_016946740.1	WP_016946740.1 MULTISPECIES: IS66-like element accessory protein TnpA
127(1)	WP_146110696.1	WP_146110696.1 Tn3 family transposase
127(1)	WP_146111078.1	WP_146111078.1 Tn3 family transposase
128(1)	WP_146748075.1	WP_146748075.1 MULTISPECIES: hypothetical protein
128(1)	WP_146748105.1	WP_146748105.1 MULTISPECIES: hypothetical protein
129(2)	WP_157420055.1	WP_157420055.1 IS3 family transposase
130(1)	WP_110496133.1	WP_110496133.1 MULTISPECIES: NAD(P)-dependent alcohol dehydrogenase
130(1)	WP_159121887.1	WP_159121887.1 L-idonate 5-dehydrogenase
131(1)	WP_165158467.1	WP_165158467.1 hydroxyisourate hydrolase
131(1)	WP_090086760.1	WP_090086760.1 hydroxyisourate hydrolase
132(1)	WP_021014314.1	WP_021014314.1 MULTISPECIES: transcriptional regulator
132(1)	WP_165159667.1	WP_165159667.1 TetR/AcrR family transcriptional regulator
133(1)	WP_000859148.1	WP_000859148.1 nucleoside permease
133(1)	WP_183269871.1	WP_183269871.1 MULTISPECIES: nucleoside permease
134(1)	WP_183269874.1	WP_183269874.1 MULTISPECIES: GntR family transcriptional regulator
134(1)	WP_000434038.1	WP_000434038.1 MULTISPECIES: GntR family transcriptional regulator
135(1)	WP_192459112.1	WP_192459112.1 hypothetical protein
135(1)	WP_072670317.1	WP_072670317.1 MULTISPECIES: hypothetical protein
136(1)	WP_202913508.1	WP_202913508.1 DUF499 domain-containing protein
136(1)	WP_090219105.1	WP_090219105.1 DUF499 domain-containing protein
137(1)	WP_188026153.1	WP_188026153.1 endonuclease NucS domain-containing protein
137(1)	WP_229159921.1	WP_229159921.1 endonuclease NucS domain-containing protein
138(1)	WP_237345659.1	WP_237345659.1 efflux RND transporter permease subunit
138(1)	WP_153662917.1	WP_153662917.1 MULTISPECIES: efflux RND transporter permease subunit
139(1)	WP_238740838.1	WP_238740838.1 methyl-accepting chemotaxis protein
139(1)	WP_070532668.1	WP_070532668.1 MULTISPECIES: methyl-accepting chemotaxis protein
140(1)	WP_090219098.1	WP_090219098.1 zincin-like metallopeptidase domain-containing protein
140(1)	WP_242601712.1	WP_242601712.1 zincin-like metallopeptidase domain-containing protein, partial
141(1)	WP_111352684.1	WP_111352684.1 DUF1156 domain-containing protein
141(1)	WP_245781012.1	WP_245781012.1 DUF1156 domain-containing protein
142(1)	WP_079498032.1	WP_079498032.1 MULTISPECIES: nuclear transport factor 2 family protein
142(1)	WP_249572839.1	WP_249572839.1 nuclear transport factor 2 family protein
143(1)	WP_165158466.1	WP_165158466.1 2-oxo-4-hydroxy-4-carboxy-5-ureidoimidazoline decarboxylase
143(1)	WP_249572842.1	WP_249572842.1 2-oxo-4-hydroxy-4-carboxy-5-ureidoimidazoline decarboxylase
144(1)	WP_252627963.1	WP_252627963.1 ABC transporter substrate-binding protein
144(1)	WP_126833141.1	WP_126833141.1 hypothetical protein
145(1)	WP_261840039.1	WP_261840039.1 DUF262 domain-containing protein
145(1)	WP_067017502.1	WP_067017502.1 DUF262 domain-containing protein
146(1)	WP_261840045.1	WP_261840045.1 hypothetical protein
146(1)	WP_233053521.1	WP_233053521.1 hypothetical protein
147(1)	WP_233053520.1	WP_233053520.1 helix-turn-helix transcriptional regulator
147(1)	WP_261840046.1	WP_261840046.1 helix-turn-helix domain-containing protein
148(1)	WP_261843660.1	WP_261843660.1 hypothetical protein
148(1)	WP_248419391.1	WP_248419391.1 MULTISPECIES: hypothetical protein
149(1)	WP_064663594.1	WP_064663594.1 MULTISPECIES: thioredoxin family protein
149(1)	WP_261843671.1	WP_261843671.1 thioredoxin family protein
150(1)	WP_262922050.1	WP_262922050.1 OmpA family protein
150(1)	WP_231731189.1	WP_231731189.1 OmpA family protein
151(1)	WP_000129551.1	WP_000129551.1 MULTISPECIES: class I fructose-bisphosphate aldolase
151(1)	WP_270144361.1	WP_270144361.1 MULTISPECIES: class I fructose-bisphosphate aldolase
152(1)	WP_015872657.1	WP_015872657.1 DNA-binding transcriptional regulator
152(1)	WP_278183625.1	WP_278183625.1 NadS family protein
153(1)	WP_284126500.1	WP_284126500.1 30S ribosomal protein S20
153(1)	WP_264941815.1	WP_264941815.1 30S ribosomal protein S20
154(1)	WP_284126501.1	WP_284126501.1 bifunctional DNA-formamidopyrimidine glycosylase/DNA-(apurinic or apyrimidinic site) lyase
154(1)	WP_264941814.1	WP_264941814.1 bifunctional DNA-formamidopyrimidine glycosylase/DNA-(apurinic or apyrimidinic site) lyase
155(1)	WP_264941811.1	WP_264941811.1 class I SAM-dependent methyltransferase
155(1)	WP_284126503.1	WP_284126503.1 class I SAM-dependent methyltransferase
156(1)	WP_264941810.1	WP_264941810.1 2-polyprenylphenol 6-hydroxylase
156(1)	WP_284126504.1	WP_284126504.1 2-polyprenylphenol 6-hydroxylase
157(1)	WP_286256841.1	WP_286256841.1 hypothetical protein
157(1)	WP_286256821.1	WP_286256821.1 hypothetical protein
158(1)	WP_241939274.1	WP_241939274.1 major capsid protein
158(1)	WP_309878256.1	WP_309878256.1 major capsid protein
159(1)	WP_309878263.1	WP_309878263.1 PfkB family carbohydrate kinase
159(1)	WP_000011970.1	WP_000011970.1 carbohydrate kinase family protein
160(1)	WP_309878265.1	WP_309878265.1 ADP-ribosylglycohydrolase family protein
160(1)	WP_000846238.1	WP_000846238.1 ADP-ribosylglycohydrolase family protein
161(1)	WP_014594093.1	WP_014594093.1 MULTISPECIES: lipid kinase YegS
161(1)	WP_309878267.1	WP_309878267.1 lipid kinase YegS
162(1)	WP_330082208.1	WP_330082208.1 RepB family plasmid replication initiator protein
162(1)	WP_229778379.1	WP_229778379.1 RepB family plasmid replication initiator protein
163(1)	WP_044058438.1	WP_044058438.1 nuclear transport factor 2 family protein
163(1)	WP_335294658.1	WP_335294658.1 nuclear transport factor 2 family protein
164(1)	WP_337192673.1	WP_337192673.1 ribbon-helix-helix domain-containing protein, partial
164(1)	WP_160987569.1	WP_160987569.1 ribbon-helix-helix domain-containing protein, partial
165(1)	WP_338266871.1	WP_338266871.1 hypothetical protein
165(1)	WP_261843669.1	WP_261843669.1 hypothetical protein
166(1)	WP_343194857.1	WP_343194857.1 FAD-dependent urate hydroxylase HpxO
166(1)	WP_165158465.1	WP_165158465.1 FAD-dependent urate hydroxylase HpxO
167(1)	WP_071195303.1	WP_071195303.1 MULTISPECIES: nucleobase:cation symporter-2 family protein
167(1)	WP_343194858.1	WP_343194858.1 nucleobase:cation symporter-2 family protein
168(1)	WP_165158468.1	WP_165158468.1 guanine deaminase
168(1)	WP_343194859.1	WP_343194859.1 guanine deaminase
169(1)	WP_343194932.1	WP_343194932.1 hypothetical protein
169(1)	WP_241970214.1	WP_241970214.1 TIR domain-containing protein
170(1)	WP_126833149.1	WP_126833149.1 hypothetical protein
170(1)	WP_343194933.1	WP_343194933.1 hypothetical protein
171(1)	WP_343194934.1	WP_343194934.1 diguanylate phosphodiesterase
171(1)	WP_047368853.1	WP_047368853.1 MULTISPECIES: EAL and HDOD domain-containing protein
172(1)	WP_345427023.1	WP_345427023.1 sigma factor-like helix-turn-helix DNA-binding protein
172(1)	WP_093317417.1	WP_093317417.1 sigma factor-like helix-turn-helix DNA-binding protein
173(1)	WP_217491352.1	WP_217491352.1 NAD-dependent succinate-semialdehyde dehydrogenase
173(1)	WP_371839268.1	WP_371839268.1 aldehyde dehydrogenase family protein
174(1)	WP_001959209.1	WP_001959209.1 MULTISPECIES: AAA family ATPase
174(1)	WP_374914663.1	WP_374914663.1 MULTISPECIES: AAA family ATPase
175(1)	WP_376919051.1	WP_376919051.1 YhcG family protein
175(1)	WP_012729401.1	WP_012729401.1 YhcG family protein
176(1)	WP_377099916.1	WP_377099916.1 ATP-binding protein
176(1)	WP_184424283.1	WP_184424283.1 ATP-binding protein
177(1)	WP_377099922.1	WP_377099922.1 ATP-binding protein
177(1)	WP_184424279.1	WP_184424279.1 AAA family ATPase
178(1)	WP_184424274.1	WP_184424274.1 TnsD family Tn7-like transposition protein
178(1)	WP_377099935.1	WP_377099935.1 TnsD family Tn7-like transposition protein
179(1)	WP_390618351.1	WP_390618351.1 DUF3299 domain-containing protein
179(1)	WP_251087348.1	WP_251087348.1 DUF3299 domain-containing protein
180(1)	WP_390618357.1	WP_390618357.1 HNH endonuclease
180(1)	WP_203280985.1	WP_203280985.1 HNH endonuclease
181(1)	WP_390618365.1	WP_390618365.1 AHH domain-containing protein
181(1)	WP_305894735.1	WP_305894735.1 AHH domain-containing protein
182(1)	WP_261843663.1	WP_261843663.1 primase-helicase zinc-binding domain-containing protein
182(1)	WP_420554462.1	WP_420554462.1 DUF7146 domain-containing protein
183(1)	WP_261843662.1	WP_261843662.1 plasmid-related protein
183(1)	WP_420554463.1	WP_420554463.1 plasmid-related protein
184(1)	WP_420554465.1	WP_420554465.1 VWA domain-containing protein
184(1)	WP_261843661.1	WP_261843661.1 VWA domain-containing protein
Supplementary Table 8 - webFlaGs rptR gene neighbourhood clusters (Run 2)

## Sheet: Supp. Table 9
Protein_ID	Description	pident_to_query_length	pident_to_sequence_length	pident_to_alignment_length	e-value
WP_012543063.1	MULTISPECIES: HTH-like domain-containing protein [Enterobacterales]	0.9114	0.9114	0.9114	1.46803e-46
WP_214453543.1	MULTISPECIES: HTH-like domain-containing protein [Pectobacteriaceae]	0.8987	0.8987	0.8987	2.40633e-46
WP_104924346.1	HTH-like domain-containing protein [Rahnella sikkimica]	0.9114	0.9114	0.9114	3.16656e-46
WP_015872655.1	HTH-like domain-containing protein [Edwardsiella ictaluri]	0.8987	0.8987	0.8987	5.0777e-46
WP_138361590.1	MULTISPECIES: HTH-like domain-containing protein [Enterobacteriaceae]	0.8987	0.8987	0.8987	6.68188e-46
WP_012849883.1	MULTISPECIES: HTH-like domain-containing protein [Edwardsiella]	0.8734	0.8734	0.8734	7.34621e-44
WP_085686759.1	HTH-like domain-containing protein [Lonsdalea populi]	0.8228	0.8228	0.8228	1.17274e-41
WP_024104827.1	HTH-like domain-containing protein [Dickeya dianthicola]	0.8101	0.8101	0.8101	2.29841e-40
WP_208228184.1	HTH-like domain-containing protein [Brenneria izadpanahii]	0.7975	0.7975	0.7975	1.34616e-39
WP_112896330.1	HTH-like domain-containing protein [Photorhabdus bodei]	0.7722	0.7722	0.7722	2.46228e-39
WP_036811456.1	MULTISPECIES: HTH-like domain-containing protein [Photorhabdus]	0.7722	0.7722	0.7722	2.77834e-39
WP_041381254.1	MULTISPECIES: HTH-like domain-containing protein [Photorhabdus]	0.7595	0.7595	0.7595	7.62843e-39
WP_215580285.1	HTH-like domain-containing protein [Methylomonas paludis]	0.7975	0.7975	0.7975	8.51361e-39
WP_262978391.1	MULTISPECIES: HTH-like domain-containing protein [Photorhabdus]	0.7468	0.7468	0.7468	2.1646e-38
WP_217471806.1	HTH-like domain-containing protein [Photorhabdus akhurstii]	0.7595	0.7595	0.7595	2.3375e-38
WP_012729399.1	HTH-like domain-containing protein [Tolumonas auensis]	0.7722	0.7722	0.7722	2.78635e-38
WP_101894857.1	HTH-like domain-containing protein [Ketobacter alkanivorans]	0.7595	0.7595	0.7595	5.38392e-38
WP_065388914.1	HTH-like domain-containing protein [Photorhabdus namnaonensis]	0.7595	0.7595	0.7595	5.44335e-38
WP_188026156.1	HTH-like domain-containing protein [Tolumonas osonensis]	0.7722	0.7722	0.7922	6.85468e-38
WP_002813505.1	HTH-like domain-containing protein [Nitrosococcus oceani]	0.7342	0.7342	0.7342	4.38229e-37
WP_371839276.1	HTH-like domain-containing protein [Microbulbifer epialgicus]	0.7468	0.7468	0.7468	5.89415e-37
WP_229159928.1	HTH-like domain-containing protein [Fluctibacter halophilus]	0.7468	0.7468	0.7468	8.28343e-37
WP_248943074.1	HTH-like domain-containing protein [Shewanella surugensis]	0.7468	0.7468	0.7468	9.44971e-37
WP_345427019.1	HTH-like domain-containing protein [Halioxenophilus aromaticivorans]	0.7342	0.7342	0.7733	1.24337e-36
WP_008486742.1	HTH-like domain-containing protein [Gallaecimonas xiamenensis]	0.7342	0.7342	0.7342	1.29919e-36
WP_184424278.1	HTH-like domain-containing protein [Thalassotalea piscium]	0.7342	0.7342	0.7342	1.46592e-36
WP_377099926.1	HTH-like domain-containing protein [Pseudoalteromonas xiamenensis]	0.7342	0.7342	0.7342	1.86634e-36
WP_154598813.1	MULTISPECIES: HTH-like domain-containing protein [Providencia]	0.7342	0.7342	0.7342	3.41342e-36
WP_053034692.1	MULTISPECIES: HTH-like domain-containing protein [Gammaproteobacteria]	0.7468	0.7468	0.7763	3.52769e-36
WP_376919049.1	HTH-like domain-containing protein [Agaribacter flavus]	0.7468	0.7468	0.7468	3.93697e-36
WP_050185833.1	MULTISPECIES: HTH-like domain-containing protein [Enterobacterales]	0.7215	0.7215	0.75	4.29833e-36
WP_004722063.1	HTH-like domain-containing protein [Yersinia ruckeri]	0.7342	0.7342	0.7632	8.58279e-36
WP_251087355.1	HTH-like domain-containing protein [Spongiibacter taiwanensis]	0.6962	0.6962	0.6962	1.51885e-35
WP_061301084.1	MULTISPECIES: HTH-like domain-containing protein [Enterobacteriaceae]	0.7342	0.7342	0.7632	1.87106e-35
WP_344798726.1	HTH-like domain-containing protein [Litoribacillus peritrichatus]	0.7089	0.7089	0.7368	3.38456e-35
WP_225622520.1	MULTISPECIES: HTH-like domain-containing protein [Pectobacteriaceae]	0.7215	0.7215	0.7215	3.99031e-35
WP_072670319.1	MULTISPECIES: HTH-like domain-containing protein [Vibrio]	0.7215	0.7215	0.7215	4.07887e-35
WP_044058441.1	HTH-like domain-containing protein [Alteromonas australica]	0.7089	0.7089	0.7368	4.70445e-35
WP_067017508.1	HTH-like domain-containing protein [Marinomonas spartinae]	0.7215	0.7215	0.7215	4.86194e-35
WP_251262440.1	HTH-like domain-containing protein [Echinimonas agarilytica]	0.7215	0.7215	0.7215	7.62517e-35
WP_113603043.1	MULTISPECIES: HTH-like domain-containing protein [Gammaproteobacteria]	0.7215	0.7215	0.75	8.50977e-35
WP_126833148.1	HTH-like domain-containing protein [Pseudidiomarina aquimaris]	0.7089	0.7089	0.7368	1.23591e-34
WP_238740852.1	HTH-like domain-containing protein [Psychromonas antarctica]	0.7089	0.7089	0.7089	1.24955e-34
WP_126358398.1	MULTISPECIES: HTH-like domain-containing protein [Cedecea]	0.7089	0.7089	0.7368	1.27728e-34
WP_261843664.1	HTH-like domain-containing protein [Aliamphritea ceti]	0.7215	0.7215	0.75	1.50587e-34
WP_153662903.1	MULTISPECIES: HTH-like domain-containing protein [Shewanella]	0.7215	0.7215	0.7215	2.04765e-34
WP_077339004.1	HTH-like domain-containing protein [Pseudocolwellia agarivorans]	0.6962	0.6962	0.6962	2.23557e-34
WP_420554461.1	HTH-like domain-containing protein [Neptuniibacter marinus]	0.7089	0.7089	0.7368	2.75394e-34
WP_017086799.1	MULTISPECIES: HTH-like domain-containing protein [Gammaproteobacteria]	0.7215	0.7215	0.7215	3.21135e-34
WP_252627956.1	HTH-like domain-containing protein [Aliidiomarina quisquiliarum]	0.7089	0.7089	0.7089	3.42995e-34
WP_188471542.1	HTH-like domain-containing protein [Hafnia psychrotolerans]	0.6962	0.6962	0.7237	5.87285e-34
WP_286256832.1	HTH-like domain-containing protein [Pseudoalteromonas apostichopi]	0.6709	0.6709	0.6974	1.09784e-33
WP_001318412.1	MULTISPECIES: HTH-like domain-containing protein [Enterobacterales]	0.6962	0.6962	0.6962	1.47649e-33
WP_011144773.1	MULTISPECIES: HTH-like domain-containing protein [Photorhabdus]	0.6835	0.6835	0.6835	4.83049e-33
WP_000141034.1	MULTISPECIES: HTH-like domain-containing protein [Escherichia]	0.6835	0.6835	0.6835	1.00768e-32
WP_305894733.1	HTH-like domain-containing protein [Alkalimonas collagenimarina]	0.6709	0.6709	0.6709	1.29701e-32
WP_036780224.1	HTH-like domain-containing protein [Photorhabdus aegyptia]	0.6709	0.6709	0.6709	2.0118e-32
WP_246550615.1	MULTISPECIES: HTH-like domain-containing protein [Photorhabdus]	0.6709	0.6709	0.6709	2.39795e-32
WP_113043117.1	MULTISPECIES: HTH-like domain-containing protein [Photorhabdus]	0.6709	0.6709	0.6709	2.61799e-32
WP_041766482.1	HTH-like domain-containing protein [Psychromonas ingrahamii]	0.6709	0.6709	0.6974	4.28977e-32
WP_262981556.1	HTH-like domain-containing protein [Photorhabdus kleinii]	0.6456	0.6456	0.6456	1.41874e-31
WP_112895447.1	MULTISPECIES: HTH-like domain-containing protein [Photorhabdus]	0.6582	0.6582	0.6582	1.8462e-31
WP_036813453.1	MULTISPECIES: HTH-like domain-containing protein [Photorhabdus]	0.6582	0.6582	0.6582	2.12928e-31
WP_241939272.1	HTH-like domain-containing protein [Buttiauxella ferragutiae]	0.6709	0.6709	0.6709	3.56627e-31
WP_390618358.1	HTH-like domain-containing protein [Maricurvus nonylphenolicus]	0.6582	0.6582	0.7324	2.65627e-30
WP_065389667.1	HTH-like domain-containing protein [Photorhabdus namnaonensis]	0.6329	0.6329	0.6329	5.01936e-30
WP_187708603.1	HTH-like domain-containing protein [Sphingomonas sediminicola]	0.519	0.519	0.519	2.72876e-23
WP_264941813.1	HTH-like domain-containing protein [Sphingomonas caeni]	0.5316	0.5316	0.5455	4.93248e-23
WP_160987562.1	HTH-like domain-containing protein [Novosphingobium silvae]	0.481	0.481	0.5	5.56109e-22
WP_206454461.1	HTH-like domain-containing protein [Aurantimonas marina]	0.4684	0.4684	0.4933	7.55031e-21
WP_284126502.1	HTH-like domain-containing protein [Parerythrobacter aestuarii]	0.4557	0.4557	0.4675	1.55618e-20
WP_378232083.1	HTH-like domain-containing protein [Aquamicrobium segne]	0.4557	0.4557	0.48	1.95883e-20
WP_202913509.1	HTH-like domain-containing protein, partial [Acuticoccus sediminis]	0.4684	0.4744	0.5362	2.12766e-20
WP_203280979.1	HTH-like domain-containing protein [Mesorhizobium caraganae]	0.4684	0.4684	0.4805	3.69125e-19
WP_347287379.1	HTH-like domain-containing protein [Yanghanlia caeni]	0.481	0.481	0.5135	4.8541e-19
WP_090219093.1	HTH-like domain-containing protein [Litoreibacter janthinus]	0.4557	0.4557	0.5143	6.10957e-19
WP_026310199.1	HTH-like domain-containing protein [Neomegalonema perideroedes]	0.443	0.443	0.443	1.80695e-18
WP_027676928.1	HTH-like domain-containing protein [Agrobacterium larrymoorei]	0.4177	0.4177	0.5	8.84304e-18
WP_058260717.1	HTH-like domain-containing protein [Thalassovita autumnalis]	0.4304	0.4304	0.5075	9.34072e-18
WP_174866628.1	transcription factor [Pectobacterium polaris]	0.9114	0.9114	0.9114	1.87028e-47
WP_012773558.1	MULTISPECIES: hypothetical protein [Pectobacterium]	0.8101	0.8101	0.8101	1.10587e-40
WP_096739394.1	transcription factor [Pseudoalteromonas atlantica]	0.7595	0.7595	0.7595	6.30313e-38
WP_045964924.1	MULTISPECIES: hypothetical protein [Pseudoalteromonas]	0.7595	0.7595	0.7595	3.02906e-37
WP_133038402.1	transcription factor [Shewanella fodinae]	0.7342	0.7342	0.7632	1.1308e-36
WP_027672338.1	hypothetical protein [Rheinheimera baltica]	0.7342	0.7342	0.7632	1.14328e-36
WP_086872896.1	transcription factor [Kosakonia pseudosacchari]	0.7089	0.7089	0.7368	1.47164e-36
WP_000141032.1	MULTISPECIES: hypothetical protein [Enterobacteriaceae]	0.6962	0.6962	0.6962	1.20311e-33
Supplementary Table 9 - webFlaGs output table filtered for full length RptR homologues (79 aa) (Run 1 + 2)

[truncated: 1 more sheets: Supp. Table 10]
